# Supplementary material for: CD24 induces changes to the surface receptors of B cell microvesicles with variable effects on their RNA and protein cargo
Source: Sci Rep. 2017 Aug 17;7:8642. doi: 10.1038/s41598-017-08094-8 (PMC5561059; doi:10.1038/s41598-017-08094-8)
Supplement: Supplementary file 2 — Supplemental File 1 [file 41598_2017_8094_MOESM2_ESM.xls]

## Sheet: Top 50 MV Protein Coding
The top 50 most abundant protein coding transcripts from B cell MV.
Ensmbl	GeneID	Gene Description
ENSMUSG00000035202	Lars2	Leucyl-trna synthetase, mitochondrial
ENSMUSG00000064351	mt-Co1	Mitochondrially encoded cytochrome c oxidase I
ENSMUSG00000064356	mt-Atp8	Mitochondrially encoded ATP synthase 8
ENSMUSG00000064354	mt-Co2	Mitochondrially encoded cytochrome c oxidase II
ENSMUSG00000064345	mt-Nd2	Mitochondrially encoded NADH dehydrogenase 2
ENSMUSG00000064341	mt-Nd1	Mitochondrially encoded NADH dehydrogenase 1
ENSMUSG00000064370	mt-Cytb	Mitochondrially encoded cytochrome b
ENSMUSG00000064357	mt-Atp6	Mitochondrially encoded ATP synthase 6
ENSMUSG00000064367	mt-Nd5	Mitochondrially encoded NADH dehydrogenase 5
ENSMUSG00000064363	mt-Nd4	Mitochondrially encoded NADH dehydrogenase 4
ENSMUSG00000064358	mt-Co3	Mitochondrially encoded cytochrome c oxidase III
ENSMUSG00000065947	mt-Nd4l	Mitochondrially encoded NADH dehydrogenase 4L
ENSMUSG00000019428	Fkbp8	FK506 binding protein 8
ENSMUSG00000051627	Hist1h1e	Histone cluster 1, h1e
ENSMUSG00000022957	Itsn1	Intersectin 1 (SH3 domain protein 1A)
ENSMUSG00000064368	mt-Nd6	Mitochondrially encoded NADH dehydrogenase 6
ENSMUSG00000037375	Hhat	Hedgehog acyltransferase
ENSMUSG00000064360	mt-Nd3	Mitochondrially encoded NADH dehydrogenase 3
ENSMUSG00000032850	Rnft2	Ring finger protein, transmembrane 2
ENSMUSG00000030560	Ctsc	Cathepsin C
ENSMUSG00000060275	Nrg2	Neuregulin 2
ENSMUSG00000005442	Cic	Capicua homolog
ENSMUSG00000031779	Ccl22	Chemokine (C-C motif) ligand 22
ENSMUSG00000066026	Dhrs3	Dehydrogenase/reductase (SDR family) member 3
ENSMUSG00000025092	Hspa12a	Heat shock protein 12A
ENSMUSG00000000184	Ccnd2	Cyclin D2
ENSMUSG00000063550	Nup98	Nucleoporin 98
ENSMUSG00000003970	Rpl8	Ribosomal protein L8
ENSMUSG00000031502	Col4a1	Collagen, type IV, alpha 1
ENSMUSG00000037754	Ppp1r16b	Protein phosphatase 1, regulatory (inhibitor) subunit 16B
ENSMUSG00000031659	Adcy7	Adenylate cyclase 7
ENSMUSG00000035828	Pim3	Proviral integration site 3
ENSMUSG00000037896	Rcor1	REST corepressor 1
ENSMUSG00000020431	Adcy1	Adenylate cyclase 1
ENSMUSG00000030830	Itgal	Integrin alpha L
ENSMUSG00000036499	Eea1	Early endosome antigen 1
ENSMUSG00000041417	Pik3r1	Phosphatidylinositol 3-kinase, regulatory subunit, polypeptide 1
ENSMUSG00000045318	Adra2c	Adrenergic receptor, alpha 2c
ENSMUSG00000059436	Max	Max protein
ENSMUSG00000034994	Eef2	Eukaryotic translation elongation factor 2
ENSMUSG00000039477	Tnrc18	Trinucleotide repeat containing 18
ENSMUSG00000049517	Rps23	Ribosomal protein S23
ENSMUSG00000063457	Rps15	Ribosomal protein S15
ENSMUSG00000039844	Rapgef1	Rap guanine nucleotide exchange factor (GEF) 1
ENSMUSG00000075014	Gm10800	Predicted gene
ENSMUSG00000095280	Gm21738	Predicted gene
ENSMUSG00000095891	Gm10717	Predicted gene
ENSMUSG00000095547	Gm10719	Predicted gene
ENSMUSG00000091028	Gm10722	Predicted gene
ENSMUSG00000096385	Gm11168	Predicted gene

## Sheet: 460 Unique EV Proteins
Unique detected peptides
1433E_MOUSE
1433F_MOUSE
1433G_MOUSE
1433Z_MOUSE
2AAA_MOUSE
2ABA_MOUSE
6PGD_MOUSE
6PGL_MOUSE
A0A068BFR3_MOUSE
A0A075B5P6_MOUSE
A0A087WP81_MOUSE
A0A087WQS2_MOUSE
A0A087WS46_MOUSE
A0A0A0MQF6_MOUSE
A1BN54_MOUSE
A2A6J4_MOUSE
A2A7S7_MOUSE
A2A813_MOUSE
A2AFJ1_MOUSE
A2AFQ2_MOUSE
A2AKU9_MOUSE
A2AMW0_MOUSE
A2BE93_MOUSE
A2NHM3_MOUSE
A3KFU5_MOUSE
A3KGU5_MOUSE
A6ZI44_MOUSE
A7VL18_MOUSE
AATC_MOUSE
AATM_MOUSE
ACADL_MOUSE
ACL6A_MOUSE
ACLY_MOUSE
ACON_MOUSE
ACOT2_MOUSE
ACTG_MOUSE
ACTN4_MOUSE
ACY1_MOUSE
ADA_MOUSE
AK1A1_MOUSE
ALDOC_MOUSE
ALDR_MOUSE
AN32A_MOUSE
ANX11_MOUSE
ANXA2_MOUSE
ANXA4_MOUSE
ANXA5_MOUSE
ANXA6_MOUSE
APEX1_MOUSE
ARC1B_MOUSE
ARP2_MOUSE
ARP3_MOUSE
ARPC2_MOUSE
AT1A1_MOUSE
ATPA_MOUSE
ATPB_MOUSE
ATPO_MOUSE
B1ARJ9_MOUSE
B1AT36_MOUSE
B1AT92_MOUSE
B1AU75_MOUSE
B1AXW5_MOUSE
B2CY77_MOUSE
B2M1R6_MOUSE
B2M1R7_MOUSE
B7ZWI2_MOUSE
BIEA_MOUSE
BLMH_MOUSE
BLVRB_MOUSE
BUB3_MOUSE
C1TC_MOUSE
C1TM_MOUSE
C6EQH3_MOUSE
CALR_MOUSE
CAND1_MOUSE
CAPG_MOUSE
CASP3_MOUSE
CAZA1_MOUSE
CD36_MOUSE
CDK1_MOUSE
CISY_MOUSE
CLH1_MOUSE
CLIC1_MOUSE
CLIC4_MOUSE
CNDP2_MOUSE
COPB2_MOUSE
COR1A_MOUSE
COR1B_MOUSE
CPSF5_MOUSE
CSN4_MOUSE
D3YWF6_MOUSE
D3YWR7_MOUSE
D3YX79_MOUSE
D3YXR5_MOUSE
D3Z0Y2_MOUSE
D3Z1V4_MOUSE
D3Z3F7_MOUSE
D3Z3V3_MOUSE
D3Z7E6_MOUSE
DDB1_MOUSE
DESP_MOUSE
DHE3_MOUSE
DLDH_MOUSE
DNJC9_MOUSE
DNPEP_MOUSE
DPYL2_MOUSE
DX39B_MOUSE
E9PUX4_MOUSE
E9PW66_MOUSE
E9PYI8_MOUSE
E9PZF5_MOUSE
E9Q070_MOUSE
E9Q0U7_MOUSE
E9Q3X0_MOUSE
E9Q5B6_MOUSE
E9QAI5_MOUSE
EF1A1_MOUSE
EF1G_MOUSE
EF2_MOUSE
EFHD2_MOUSE
EHD1_MOUSE
EI3JA_MOUSE
EIF3B_MOUSE
EIF3C_MOUSE
EIF3E_MOUSE
EIF3F_MOUSE
EIF3I_MOUSE
ENOA_MOUSE
ENPL_MOUSE
ERAP1_MOUSE
ERF1_MOUSE
ERO1A_MOUSE
ERP29_MOUSE
ESTD_MOUSE
ETFB_MOUSE
EZRI_MOUSE
F10A1_MOUSE
F6RPJ9_MOUSE
F6SAC3_MOUSE
F6VW30_MOUSE
F6YTZ4_MOUSE
F6ZFU0_MOUSE
FA49B_MOUSE
FAAA_MOUSE
FAS_MOUSE
FKBP3_MOUSE
FKBP4_MOUSE
FLNB_MOUSE
FNTA_MOUSE
FPPS_MOUSE
FSCN1_MOUSE
FUBP2_MOUSE
G3UXZ5_MOUSE
G3UY93_MOUSE
G3UZ26_MOUSE
G3UZ48_MOUSE
G3X8U3_MOUSE
G3X9V0_MOUSE
G3XA48_MOUSE
G4V4Z1_MOUSE
G5E839_MOUSE
G5E8N5_MOUSE
GALK1_MOUSE
GBB1_MOUSE
GBLP_MOUSE
GDIR1_MOUSE
GLRX3_MOUSE
GNAI3_MOUSE
GNPI1_MOUSE
GRHPR_MOUSE
GRP75_MOUSE
GRP78_MOUSE
GRWD1_MOUSE
GSTO1_MOUSE
GSTP1_MOUSE
H13_MOUSE
H4_MOUSE
H7BX95_MOUSE
HA12_MOUSE
HB22_MOUSE
HEM2_MOUSE
HEM6_MOUSE
HMGB2_MOUSE
HPRT_MOUSE
HS90A_MOUSE
HS90B_MOUSE
HSP7C_MOUSE
IDHP_MOUSE
IF2A_MOUSE
IF2G_MOUSE
IF4A1_MOUSE
IF5_MOUSE
ILF2_MOUSE
IMB1_MOUSE
IMPA1_MOUSE
IMPA2_MOUSE
INO1_MOUSE
IPYR_MOUSE
IQGA1_MOUSE
ITB2_MOUSE
KAP0_MOUSE
KCD12_MOUSE
KCY_MOUSE
LA_MOUSE
LDHB_MOUSE
LKHA4_MOUSE
LMNB1_MOUSE
MCM2_MOUSE
MCM6_MOUSE
MCM7_MOUSE
MDHC_MOUSE
MDHM_MOUSE
MEP50_MOUSE
METK2_MOUSE
MK01_MOUSE
MOES_MOUSE
MTNA_MOUSE
MTNB_MOUSE
MYG1_MOUSE
MYH9_MOUSE
MYO1G_MOUSE
NACAM_MOUSE
NEUL_MOUSE
NUDT5_MOUSE
OAT_MOUSE
P00761
P02533
P04264
P06868
P08779
P13645
P13646-1
P13647
P19013
P35527
P35908
P48668
PABP1_MOUSE
PCBP1_MOUSE
PCKGM_MOUSE
PCNA_MOUSE
PDCD4_MOUSE
PDIA1_MOUSE
PDIA3_MOUSE
PDIA4_MOUSE
PEPD_MOUSE
PGAM1_MOUSE
PGK1_MOUSE
PGM1_MOUSE
PHB_MOUSE
PHB2_MOUSE
PLAK_MOUSE
PLCG2_MOUSE
PLPP_MOUSE
PLSL_MOUSE
PLXB2_MOUSE
PNPH_MOUSE
PP1A_MOUSE
PP1R7_MOUSE
PP4C_MOUSE
PPID_MOUSE
PPP5_MOUSE
PRDX3_MOUSE
PRPS2_MOUSE
PRS10_MOUSE
PRS7_MOUSE
PSA_MOUSE
PSA1_MOUSE
PSA2_MOUSE
PSA3_MOUSE
PSA4_MOUSE
PSA6_MOUSE
PSA7_MOUSE
PSB1_MOUSE
PSB10_MOUSE
PSB4_MOUSE
PSD11_MOUSE
PSD13_MOUSE
PSMD2_MOUSE
PSMD3_MOUSE
PSMD5_MOUSE
PSMD7_MOUSE
PSMD8_MOUSE
PTPA_MOUSE
PUR4_MOUSE
PUR9_MOUSE
PURA2_MOUSE
Q04695
Q05BN2_MOUSE
Q0P6B2_MOUSE
Q0VEI6_MOUSE
Q14AA6_MOUSE
Q1RMN8
Q3KQQ1_MOUSE
Q3TB21_MOUSE
Q3TE06_MOUSE
Q3TE70_MOUSE
Q3TF87_MOUSE
Q3TFA9_MOUSE
Q3TFD0_MOUSE
Q3TFD9_MOUSE
Q3TG12_MOUSE
Q3TGJ9_MOUSE
Q3THC1_MOUSE
Q3THL7_MOUSE
Q3THP1_MOUSE
Q3THQ5_MOUSE
Q3TI62_MOUSE
Q3TIC8_MOUSE
Q3TIK0_MOUSE
Q3TJ52_MOUSE
Q3TJL8_MOUSE
Q3TKC5_MOUSE
Q3TL53_MOUSE
Q3TQP7_MOUSE
Q3TRW3_MOUSE
Q3TW28_MOUSE
Q3TWE1_MOUSE
Q3TZ32_MOUSE
Q3U2G2_MOUSE
Q3U4D1_MOUSE
Q3U4W8_MOUSE
Q3U561_MOUSE
Q3U5P8_MOUSE
Q3U6C7_MOUSE
Q3U6D2_MOUSE
Q3U741_MOUSE
Q3U850_MOUSE
Q3U900_MOUSE
Q3UAI4_MOUSE
Q3UBI6_MOUSE
Q3UC72_MOUSE
Q3UDB1_MOUSE
Q3UDN8_MOUSE
Q3UE92_MOUSE
Q3UJL7_MOUSE
Q3UJN2_MOUSE
Q3UJS0_MOUSE
Q3UJW1_MOUSE
Q3UK56_MOUSE
Q3UKH3_MOUSE
Q3ULZ3_MOUSE
Q3UM23_MOUSE
Q3UPE0_MOUSE
Q3UVJ2_MOUSE
Q3UW66_MOUSE
Q3UXN3_MOUSE
Q3UXP2_MOUSE
Q3V1Z5_MOUSE
Q58E56_MOUSE
Q5RKP3_MOUSE
Q60950_MOUSE
Q6A0F1_MOUSE
Q6ISB0
Q6NVA3_MOUSE
Q7RTT2
Q80TM2_MOUSE
Q80Y09_MOUSE
Q8BQ02_MOUSE
Q8BVK3_MOUSE
Q8C292_MOUSE
Q8C2D7_MOUSE
Q8C6A3_MOUSE
Q8CBB6_MOUSE
Q8CD23_MOUSE
Q8R0M2_MOUSE
Q8VDX8_MOUSE
Q91VZ1_MOUSE
Q91Y95_MOUSE
Q921S5_MOUSE
Q9D6G1_MOUSE
QCR2_MOUSE
RANG_MOUSE
RBBP4_MOUSE
RCC2_MOUSE
Reference>ENSEMBL:ENSBTAP00000014147
Reference>ENSEMBL:ENSBTAP00000024462
Reference>P02662
Reference>P02663
Reference>P02754
Reference>P02768-1
Reference>P02769
Reference>P12763
Reference>P20930
Reference>Q05B55
Reference>Q14CN4-1
Reference>Q1RMK2
Reference>Q5XKE5
Reference>Q7Z794
RPIA_MOUSE
RS27A_MOUSE
RS8_MOUSE
RSMN_MOUSE
RU2A_MOUSE
SEC13_MOUSE
SEPT7_MOUSE
SERA_MOUSE
SERB_MOUSE
sp|O08795-2|GLU2B_MOUSE
sp|O88569|ROA2_MOUSE
sp|P11103|PARP1_MOUSE
sp|P11983|TCPA_MOUSE
sp|P16330-2|CN37_MOUSE
sp|P18572|BASI_MOUSE
sp|P21107-2|TPM3_MOUSE
sp|P50516-2|VATA_MOUSE
sp|P52480|KPYM_MOUSE
sp|P63038|CH60_MOUSE
sp|P63328-2|PP2BA_MOUSE
sp|P70441|NHRF1_MOUSE
sp|P97807-2|FUMH_MOUSE
sp|Q3UGR5|HDHD2_MOUSE
sp|Q3ULJ0-2|GPD1L_MOUSE
sp|Q71RI9-2|KAT3_MOUSE
sp|Q8BG07-2|PLD4_MOUSE
sp|Q8BHN3-2|GANAB_MOUSE
sp|Q8BJU0-2|SGTA_MOUSE
sp|Q8BKC5|IPO5_MOUSE
sp|Q8CG72-2|ARHL2_MOUSE
sp|Q8K1J6|TRNT1_MOUSE
sp|Q91WT9-2|CBS_MOUSE
sp|Q921M3-2|SF3B3_MOUSE
sp|Q99LB6-2|MAT2B_MOUSE
sp|Q9CPV4|GLOD4_MOUSE
sp|Q9CPY7-2|AMPL_MOUSE
sp|Q9CQV8-2|1433B_MOUSE
sp|Q9D2G2|ODO2_MOUSE
sp|Q9D6R2|IDH3A_MOUSE
sp|Q9EST5-2|AN32B_MOUSE
sp|Q9WTP6-2|KAD2_MOUSE
sp|Q9Z2X1-2|HNRPF_MOUSE
SPSY_MOUSE
STRAP_MOUSE
SWP70_MOUSE
SYG_MOUSE
SYRC_MOUSE
SYTC_MOUSE
TALDO_MOUSE
TBA1B_MOUSE
TBB4B_MOUSE
TBB5_MOUSE
TCPB_MOUSE
TCPE_MOUSE
TCPG_MOUSE
TERA_MOUSE
THOP1_MOUSE
TKT_MOUSE
TOP1_MOUSE
TPIS_MOUSE
TPM4_MOUSE
TSN_MOUSE
TXND5_MOUSE
UBA1_MOUSE
UBE2K_MOUSE
UCHL3_MOUSE
URP2_MOUSE
VDAC2_MOUSE
VINC_MOUSE
WDR12_MOUSE
Z4YKV1_MOUSE

## Sheet: 41 Common MV Proteins
41 protein sequences common to EV isolated from cells stimulated for 1 h with either isotype or anti-CD24.
Peptide Identifier	MGI Symbol	Gene / Protein Name
AK1A1_MOUSE	Akr1a1	Aldo-keto reductase family 1, member A1 (aldehyde reductase)
A6ZI44_MOUSE	Aldoa	Aldolase A, fructose-bisphosphate
ANXA2_MOUSE	Anxa2	Annexin A2
CALR_MOUSE	Calr	Calreticulin
EF1A1_MOUSE	Eef1a1	Eukaryotic translation elongation factor 1 alpha 1
ENOA_MOUSE	Eno1	Enolase 1, alpha non-neuron
H4_MOUSE	Hist1h4a	Histone cluster 1, h4a
HS90A_MOUSE	Hsp90aa1	Heat shock protein 90, alpha (cytosolic), class A member 1
HS90B_MOUSE	Hsp90ab1	Heat shock protein 90 alpha (cytosolic), class B member 1
ENPL_MOUSE	Hsp90b1	Heat shock protein 90, beta (Grp94), member 1
Q3U2G2_MOUSE	Hspa4	Heat shock protein 4
GRP78_MOUSE	Hspa5	Heat shock protein 5
HSP7C_MOUSE	Hspa8	Heat shock protein 8
GRP75_MOUSE	Hspa9	Heat shock protein 9
Q58E56_MOUSE	Igh	Immunoglobulin heavy chain complex
PLSL_MOUSE	Lcp1	Lymphocyte cytosolic protein 1
G5E8N5_MOUSE	Ldha	Lactate dehydrogenase A
LDHB_MOUSE	Ldhb	Lactate dehydrogenase B
MDHC_MOUSE	Mdh1	Malate dehydrogenase 1, NAD (soluble)
Q8CD23_MOUSE	Ncl	Nucleolin
PDIA3_MOUSE	Pdia3	Protein disulfide isomerase associated 3
PGAM1_MOUSE	Pgam1	Phosphoglycerate mutase 1
6PGL_MOUSE	Pgls	6-phosphogluconolactonase
Q3ULZ3_MOUSE	Psat1	Phosphoserine aminotransferase 1
PSA1_MOUSE	Psma1	Proteasome (prosome, macropain) subunit, alpha type 1
PSA3_MOUSE	Psma3	Proteasome (prosome, macropain) subunit, alpha type 3
PSA4_MOUSE	Psma4	Proteasome (prosome, macropain) subunit, alpha type 4
PSA6_MOUSE	Psma6	Proteasome (prosome, macropain) subunit, alpha type 6
PSA7_MOUSE	Psma7	Proteasome (prosome, macropain) subunit, alpha type 7
G3X9V0_MOUSE	Psme2	Proteasome (prosome, macropain) activator subunit 2 (PA28 beta)
B2CY77_MOUSE	Rpsa	Ribosomal protein SA
A2BE93_MOUSE	Set	SET nuclear oncogene
TALDO_MOUSE	Taldo1	Transaldolase 1
TKT_MOUSE	Tkt	Transketolase
TPIS_MOUSE	Tpi1	Triosephosphate isomerase 1
sp|P21107-2|TPM3_MOUSE	Tpm3	Tropomyosin 3, gamma
TERA_MOUSE	Vcp	Valosin containing protein
1433E_MOUSE	Ywhae	Tyrosine 3-monooxygenase/tryptophan 5-monooxygenase activation protein, epsilon polypeptide
1433G_MOUSE	Ywhag	Tyrosine 3-monooxygenase/tryptophan 5-monooxygenase activation protein, gamma polypeptide
1433F_MOUSE	Ywhah	Tyrosine 3-monooxygenase/tryptophan 5-monooxygenase activation protein, eta polypeptide
1433Z_MOUSE	Ywhaz	Tyrosine 3-monooxygenase/tryptophan 5-monooxygenase activation protein, zeta polypeptide

## Sheet: 77 CD24 Enriched Proteins
77 protein sequences enriched in EV from CD24 stimulated cells.
Peptide Identifier	MGI Symbol	Description
ACON_MOUSE	Aco2	Aconitase 2, mitochondrial
ACTN4_MOUSE	Actn4	Actinin alpha 4
ARP3_MOUSE	Actr3	ARP3 actin-related protein 3
Q3U4D1_MOUSE	Ahcy	S-adenosylhomocysteine hydrolase
Q3UJW1_MOUSE	Aldh2	Aldehyde dehydrogenase 2, mitochondrial
APEX1_MOUSE	Apex1	Apurinic/apyrimidinic endonuclease 1
ARC1B_MOUSE	Arpc1b	Actin related protein 2/3 complex, subunit 1B
sp|P18572|BASI_MOUSE	Bsg	Basigin
CAZA1_MOUSE	Capza1	Capping protein (actin filament) muscle Z-line, alpha 1
A2AMW0_MOUSE	Capzb	Capping protein (actin filament) muscle Z-line, beta
TCPB_MOUSE	Cct2	Chaperonin containing Tcp1, subunit 2 (beta)
TCPG_MOUSE	Cct3	Chaperonin containing Tcp1, subunit 3 (gamma)
G5E839_MOUSE	Cct4	Chaperonin containing Tcp1, subunit 4 (delta)
Q3UDB1_MOUSE	Cct7	Chaperonin containing Tcp1, subunit 7 (eta)
CLIC1_MOUSE	Clic1	Chloride intracellular channel 1
KCY_MOUSE	Cmpk1	Cytidine monophosphate (UMP-CMP) kinase 1
DDB1_MOUSE	Ddb1	Damage specific DNA binding protein 1
DLDH_MOUSE	Dld	Dihydrolipoamide dehydrogenase
A0A087WS46_MOUSE	Eef1b2	Eukaryotic translation elongation factor 1 beta 2
EF1G_MOUSE	Eef1g	Eukaryotic translation elongation factor 1 gamma
IF2A_MOUSE	Eif2s1	Eukaryotic translation initiation factor 2, subunit 1 alpha
EIF3F_MOUSE	Eif3f	Eukaryotic translation initiation factor 3, subunit F
EIF3I_MOUSE	Eif3i	Eukaryotic translation initiation factor 3, subunit I
IF4A1_MOUSE	Eif4a1	Eukaryotic translation initiation factor 4A1
FA49B_MOUSE	Fam49b	Family with sequence similarity 49, member B
sp|P97807-2|FUMH_MOUSE	Fh1	Fumarate hydratase 1
FLNB_MOUSE	Flnb	Filamin, beta
Q3UC72_MOUSE	Gdi2	Guanosine diphosphate (GDP) dissociation inhibitor 2
sp|Q9CPV4|GLOD4_MOUSE	Glod4	Glyoxalase domain containing 4
E9Q070_MOUSE	Gm8730	Ribosomal protein, large, P0 pseudogene
B1AT92_MOUSE	Grb2	Growth factor receptor bound protein 2
GSTO1_MOUSE	Gsto1	Glutathione S-transferase omega 1
HMGB2_MOUSE	Hmgb2	High mobility group box 2
sp|O88569|ROA2_MOUSE	Hnrnpa2b1	Heterogeneous nuclear ribonucleoprotein A2/B1
IMPA1_MOUSE	Impa1	Inositol (myo)-1(or 4)-monophosphatase 1
INO1_MOUSE	Isyna1	Myo-inositol 1-phosphate synthase A1
KCD12_MOUSE	Kctd12	Potassium channel tetramerisation domain containing 12
FUBP2_MOUSE	Khsrp	KH-type splicing regulatory protein
IMB1_MOUSE	Kpnb1	Karyopherin (importin) beta 1
MDHM_MOUSE	Mdh2	Malate dehydrogenase 2, NAD (mitochondrial)
NACAM_MOUSE	Naca	Nascent polypeptide-associated complex alpha polypeptide
NUDT5_MOUSE	Nudt5	Nudix (nucleoside diphosphate linked moiety X)-type motif 5
Q05BN2_MOUSE	Pa2g4	Proliferation-associated 2G4
PABP1_MOUSE	Pabpc1	Poly(A) binding protein, cytoplasmic 1
PCBP1_MOUSE	Pcbp1	Poly(rc) binding protein 1
Q3TJL8_MOUSE	Pdia6	Protein disulfide isomerase associated 6
PUR4_MOUSE	Pfas	Phosphoribosylformylglycinamidine synthase (FGAR amidotransferase)
6PGD_MOUSE	Pgd	Phosphogluconate dehydrogenase
PGK1_MOUSE	Pgk1	Phosphoglycerate kinase 1
PHB_MOUSE	Phb	Prohibitin
PHB2_MOUSE	Phb2	Prohibitin 2
SERA_MOUSE	Phgdh	3-phosphoglycerate dehydrogenase
IPYR_MOUSE	Ppa1	Pyrophosphatase (inorganic) 1
B1AXW5_MOUSE	Prdx1	Peroxiredoxin 1
PSA2_MOUSE	Psma2	Proteasome (prosome, macropain) subunit, alpha type 2
G3UXZ5_MOUSE	Psme1	Proteasome (prosome, macropain) activator subunit 1 (PA28 alpha)
Q3TE70_MOUSE	Ptpn6	Protein tyrosine phosphatase, non-receptor type 6
Q3TJ52_MOUSE	Rad23b	RAD23 homolog B, nucleotide excision repair protein
RANG_MOUSE	Ranbp1	RAN binding protein
A2AFJ1_MOUSE	Rbbp7	Retinoblastoma binding protein 7
RCC2_MOUSE	Rcc2	Regulator of chromosome condensation 2
Q3UK56_MOUSE	Rps3	Ribosomal protein S3
Q3V1Z5_MOUSE	Rps4l	Ribosomal protein S4-like
Q3UXP2_MOUSE	Ruvbl2	Ruvb-like protein 2
G3UZ26_MOUSE	Shmt1	Serine hydroxymethyltransferase 1 (soluble)
Q3TFD0_MOUSE	Shmt2	Serine hydroxymethyltransferase 2 (mitochondrial)
SPSY_MOUSE	Sms	Spermine synthase
Q3UJL7_MOUSE	Srm	Spermidine synthase
F10A1_MOUSE	St13	Suppression of tumorigenicity 13
Q3THQ5_MOUSE	Stip1	Stress-induced phosphoprotein 1
TBB5_MOUSE	Tubb5	Tubulin, beta 5 class I
Q91Y95_MOUSE	Txnrd1	Thioredoxin reductase 1
UCHL3_MOUSE	Uchl3	Ubiquitin carboxyl-terminal esterase L3 (ubiquitin thiolesterase)
Q3THL7_MOUSE	Vdac1	Voltage-dependent anion channel 1
VDAC2_MOUSE	Vdac2	Voltage-dependent anion channel 2
Q60950_MOUSE	Ybx1	Y box protein 1
sp|Q9CQV8-2|1433B_MOUSE	Ywhab	Tyrosine 3-monooxygenase/tryptophan 5-monooxygenase activation protein, beta polypeptide
