# Supplementary material for: CD24 induces changes to the surface receptors of B cell microvesicles with variable effects on their RNA and protein cargo
Source: Sci Rep. 2017 Aug 17;7:8642. doi: 10.1038/s41598-017-08094-8 (PMC5561059; doi:10.1038/s41598-017-08094-8)
Supplement: Supplementary file 3 — Supplemental File 2 [file 41598_2017_8094_MOESM3_ESM.xls]

## Sheet: RNA-Top 50 Protein Coding Trans
Category	ID	Name	Source	p-value	q-value Bonferroni	q-value FDR B&H	q-value FDR B&Y	Hit Count in Query List	Hit Count in Genome	Hit in Query List
GO: Biological Process	GO:0022900	electron transport chain		4.342e-09	5.627e-06	5.627e-06	4.358e-05	7	107	MT-CO2,MT-CO3,MT-CYB,MT-ND2,MT-ND4,MT-ND4L,MT-ND5
GO: Biological Process	GO:0022904	respiratory electron transport chain		1.285e-07	0.0001666	6.611e-05	0.000512	6	104	MT-CO3,MT-CYB,MT-ND2,MT-ND4,MT-ND4L,MT-ND5
GO: Biological Process	GO:0045333	cellular respiration		1.53e-07	0.0001983	6.611e-05	0.000512	7	179	MT-CO1,MT-CO3,MT-CYB,MT-ND2,MT-ND4,MT-ND4L,MT-ND5
GO: Biological Process	GO:0042773	ATP synthesis coupled electron transport		1.416e-06	0.001835	0.0004071	0.003153	5	85	MT-CYB,MT-ND2,MT-ND4,MT-ND4L,MT-ND5
GO: Biological Process	GO:0055114	oxidation-reduction process		1.571e-06	0.002035	0.0004071	0.003153	12	998	MT-CO1,MT-CO2,DHRS3,MT-CO3,MT-CYB,MT-ND1,MT-ND2,MT-ND3,MT-ND4,MT-ND4L,MT-ND5,MT-ND6
GO: Biological Process	GO:0006091	generation of precursor metabolites and energy		2.712e-06	0.003514	0.0005857	0.004536	8	395	MT-CO1,MT-CO2,MT-CO3,MT-CYB,MT-ND2,MT-ND4,MT-ND4L,MT-ND5
GO: Biological Process	GO:0015980	energy derivation by oxidation of organic compounds		3.634e-06	0.00471	0.0006729	0.005211	7	287	MT-CO1,MT-CO3,MT-CYB,MT-ND2,MT-ND4,MT-ND4L,MT-ND5
GO: Biological Process	GO:0006119	oxidative phosphorylation		4.629e-06	0.005999	0.0007499	0.005808	5	108	MT-CYB,MT-ND2,MT-ND4,MT-ND4L,MT-ND5
GO: Biological Process	GO:0046034	ATP metabolic process		1.757e-05	0.02278	0.002531	0.0196	6	242	MT-ATP6,MT-CYB,MT-ND2,MT-ND4,MT-ND4L,MT-ND5
GO: Biological Process	GO:0009150	purine ribonucleotide metabolic process		2.541e-05	0.03293	0.00287	0.02223	8	537	MT-ATP6,MT-CYB,ADCY1,ADCY7,MT-ND2,MT-ND4,MT-ND4L,MT-ND5
GO: Biological Process	GO:0009205	purine ribonucleoside triphosphate metabolic process		2.808e-05	0.0364	0.00287	0.02223	6	263	MT-ATP6,MT-CYB,MT-ND2,MT-ND4,MT-ND4L,MT-ND5
GO: Biological Process	GO:0009259	ribonucleotide metabolic process		3.093e-05	0.04009	0.00287	0.02223	8	552	MT-ATP6,MT-CYB,ADCY1,ADCY7,MT-ND2,MT-ND4,MT-ND4L,MT-ND5
GO: Biological Process	GO:0009199	ribonucleoside triphosphate metabolic process		3.254e-05	0.04217	0.00287	0.02223	6	270	MT-ATP6,MT-CYB,MT-ND2,MT-ND4,MT-ND4L,MT-ND5
GO: Biological Process	GO:0006163	purine nucleotide metabolic process		3.256e-05	0.0422	0.00287	0.02223	8	556	MT-ATP6,MT-CYB,ADCY1,ADCY7,MT-ND2,MT-ND4,MT-ND4L,MT-ND5
GO: Biological Process	GO:0009144	purine nucleoside triphosphate metabolic process		3.322e-05	0.04305	0.00287	0.02223	6	271	MT-ATP6,MT-CYB,MT-ND2,MT-ND4,MT-ND4L,MT-ND5
GO: Biological Process	GO:0019693	ribose phosphate metabolic process		3.743e-05	0.04851	0.002871	0.02223	8	567	MT-ATP6,MT-CYB,ADCY1,ADCY7,MT-ND2,MT-ND4,MT-ND4L,MT-ND5
GO: Cellular Component	GO:0070469	respiratory chain		5.245e-15	9.913e-13	9.913e-13	5.771e-12	10	90	MT-CO1,MT-CO2,MT-CYB,MT-ND1,MT-ND2,MT-ND3,MT-ND4,MT-ND4L,MT-ND5,MT-ND6
GO: Cellular Component	GO:0031967	organelle envelope		9.974e-07	0.0001885	6.593e-05	0.0003838	13	1170	NUP98,TNRC18,FKBP8,MT-ATP6,MT-CO1,MT-CO2,MT-CO3,MT-CYB,MT-ND1,MT-ND2,MT-ND4L,MT-ND5,CCND2
GO: Cellular Component	GO:0031975	envelope		1.047e-06	0.0001978	6.593e-05	0.0003838	13	1175	NUP98,TNRC18,FKBP8,MT-ATP6,MT-CO1,MT-CO2,MT-CO3,MT-CYB,MT-ND1,MT-ND2,MT-ND4L,MT-ND5,CCND2
GO: Cellular Component	GO:0005743	mitochondrial inner membrane		1.492e-06	0.000282	7.051e-05	0.0004105	9	507	MT-ATP6,MT-CO1,MT-CO2,MT-CO3,MT-CYB,MT-ND1,MT-ND2,MT-ND4L,MT-ND5
GO: Cellular Component	GO:0031966	mitochondrial membrane		2.383e-06	0.0004503	9.006e-05	0.0005243	10	695	FKBP8,MT-ATP6,MT-CO1,MT-CO2,MT-CO3,MT-CYB,MT-ND1,MT-ND2,MT-ND4L,MT-ND5
GO: Cellular Component	GO:0019866	organelle inner membrane		3.575e-06	0.0006756	9.497e-05	0.0005529	9	564	MT-ATP6,MT-CO1,MT-CO2,MT-CO3,MT-CYB,MT-ND1,MT-ND2,MT-ND4L,MT-ND5
GO: Cellular Component	GO:0005739	mitochondrion		3.728e-06	0.0007045	9.497e-05	0.0005529	15	1777	TNRC18,FKBP8,MT-ATP6,MT-CO1,MT-CO2,MT-CO3,LARS2,MT-CYB,MT-ND1,MT-ND2,MT-ND3,MT-ND4,MT-ND4L,MT-ND5,MT-ND6
GO: Cellular Component	GO:0005740	mitochondrial envelope		4.02e-06	0.0007598	9.497e-05	0.0005529	10	737	FKBP8,MT-ATP6,MT-CO1,MT-CO2,MT-CO3,MT-CYB,MT-ND1,MT-ND2,MT-ND4L,MT-ND5
GO: Cellular Component	GO:0044429	mitochondrial part		8.089e-06	0.001529	0.0001699	0.000989	11	988	FKBP8,MT-ATP6,MT-CO1,MT-CO2,MT-CO3,LARS2,MT-CYB,MT-ND1,MT-ND2,MT-ND4L,MT-ND5
GO: Molecular Function	GO:0003954	NADH dehydrogenase activity		9.752e-12	2.984e-09	9.947e-10	6.269e-09	7	46	MT-ND1,MT-ND2,MT-ND3,MT-ND4,MT-ND4L,MT-ND5,MT-ND6
GO: Molecular Function	GO:0050136	NADH dehydrogenase (quinone) activity		9.752e-12	2.984e-09	9.947e-10	6.269e-09	7	46	MT-ND1,MT-ND2,MT-ND3,MT-ND4,MT-ND4L,MT-ND5,MT-ND6
GO: Molecular Function	GO:0008137	NADH dehydrogenase (ubiquinone) activity		9.752e-12	2.984e-09	9.947e-10	6.269e-09	7	46	MT-ND1,MT-ND2,MT-ND3,MT-ND4,MT-ND4L,MT-ND5,MT-ND6
GO: Molecular Function	GO:0016655	oxidoreductase activity, acting on NAD(P)H, quinone or similar compound as acceptor		6.873e-11	2.103e-08	5.258e-09	3.314e-08	7	60	MT-ND1,MT-ND2,MT-ND3,MT-ND4,MT-ND4L,MT-ND5,MT-ND6
GO: Molecular Function	GO:0016651	oxidoreductase activity, acting on NAD(P)H		3.281e-09	1.004e-06	2.008e-07	1.265e-06	7	103	MT-ND1,MT-ND2,MT-ND3,MT-ND4,MT-ND4L,MT-ND5,MT-ND6
GO: Molecular Function	GO:0016491	oxidoreductase activity		7.336e-08	2.245e-05	3.742e-06	2.358e-05	12	751	MT-CO1,MT-CO2,DHRS3,MT-CO3,MT-CYB,MT-ND1,MT-ND2,MT-ND3,MT-ND4,MT-ND4L,MT-ND5,MT-ND6
GO: Molecular Function	GO:0015078	hydrogen ion transmembrane transporter activity		4.801e-06	0.001469	0.0002099	0.001323	5	109	MT-ATP6,MT-CO1,MT-CO2,MT-CO3,MT-CYB
GO: Molecular Function	GO:0009055	electron carrier activity		6.514e-06	0.001993	0.0002492	0.00157	5	116	MT-CO1,MT-CO2,DHRS3,MT-CO3,MT-CYB
GO: Molecular Function	GO:0015002	heme-copper terminal oxidase activity		3.498e-05	0.0107	0.0009731	0.006133	3	28	MT-CO1,MT-CO2,MT-CO3
GO: Molecular Function	GO:0016676	oxidoreductase activity, acting on a heme group of donors, oxygen as acceptor		3.498e-05	0.0107	0.0009731	0.006133	3	28	MT-CO1,MT-CO2,MT-CO3
GO: Molecular Function	GO:0004129	cytochrome-c oxidase activity		3.498e-05	0.0107	0.0009731	0.006133	3	28	MT-CO1,MT-CO2,MT-CO3
GO: Molecular Function	GO:0016675	oxidoreductase activity, acting on a heme group of donors		3.895e-05	0.01192	0.0009933	0.00626	3	29	MT-CO1,MT-CO2,MT-CO3
GO: Molecular Function	GO:0043125	ErbB-3 class receptor binding		5.078e-05	0.01554	0.001195	0.007533	2	5	NRG2,PIK3R1

## Sheet: CD24 MV Enriched Protein Ontol.
Category	ID	Name	Source	p-value	q-value Bonferroni	q-value FDR B&H	q-value FDR B&Y	Hit Count in Query List	Hit Count in Genome	Hit in Query List
Pubmed	25921289	Temporal proteomics of NGF-TrkA signaling identifies an inhibitory role for the E3 ligase Cbl-b in neuroblastoma cell differentiation.	Pubmed	1.28e-75	9.08e-72	9.08e-72	8.58e-71	62	1922	TXNRD1,EEF1B2,RANBP1,EEF1G,PDIA6,ISYNA1,NUDT5,IMPA1,CCT3,CLIC1,YBX1,BSG,RPS3,PA2G4,EIF2S1,ACO2,PSMA2,EIF4A1,NACA,PRDX1,CAPZA1,TUBB,AHCY,CAPZB,SRM,PHB2,GRB2,APEX1,SHMT2,DLD,HMGB2,PFAS,CCT7,CCT4,CCT2,ACTN4,STIP1,SMS,PPA1,ALDH2,EIF3F,EIF3I,MDH2,PCBP1,GSTO1,RUVBL2,YWHAB,PABPC1,DDB1,HNRNPA2B1,PGK1,ARPC1B,ST13,ACTR3,RCC2,PHGDH,VDAC1,VDAC2,KHSRP,KPNB1,PHB,RAD23B
Pubmed	19738201	Proteomic analysis of integrin-associated complexes identifies RCC2 as a dual regulator of Rac1 and Arf6.	Pubmed	7.37e-75	5.25e-71	2.63e-71	2.48e-70	50	708	FLNB,EEF1B2,RANBP1,EEF1G,PDIA6,CCT3,CLIC1,YBX1,RPS3,PA2G4,EIF2S1,ACO2,PSMA2,EIF4A1,NACA,PRDX1,CAPZA1,TUBB,CAPZB,SRM,PHB2,GRB2,DLD,HMGB2,CCT7,CCT4,CCT2,ACTN4,STIP1,PPA1,EIF3F,EIF3I,MDH2,PCBP1,GSTO1,RUVBL2,YWHAB,GDI2,PABPC1,HNRNPA2B1,PGK1,ST13,ACTR3,RCC2,PHGDH,VDAC1,VDAC2,KHSRP,KPNB1,PHB
Pubmed	22863883	A high-throughput approach for measuring temporal changes in the interactome.	Pubmed	1.05e-62	7.49e-59	2.5e-59	2.36e-58	52	1456	TXNRD1,KCTD12,FLNB,EEF1B2,RANBP1,EEF1G,PDIA6,NUDT5,CCT3,YBX1,RBBP7,RPS3,PA2G4,EIF2S1,PSMA2,NACA,PRDX1,CAPZA1,TUBB,AHCY,CAPZB,SHMT1,APEX1,SHMT2,DLD,HMGB2,PFAS,CCT7,CCT4,CCT2,ACTN4,STIP1,SMS,PSME1,EIF3F,EIF3I,FH,PCBP1,RUVBL2,YWHAB,GDI2,PGD,PABPC1,DDB1,HNRNPA2B1,ARPC1B,ST13,ACTR3,RCC2,KHSRP,KPNB1,RAD23B
Pubmed	20458337	MHC class II-associated proteins in B-cell exosomes and potential functional implications for exosome biogenesis.	Pubmed	1.69e-62	1.2e-58	3.01e-59	2.84e-58	42	563	PTPN6,PDIA6,CCT3,CLIC1,YBX1,BSG,RPS3,PA2G4,EIF2S1,PSMA2,EIF4A1,NACA,PRDX1,CAPZA1,AHCY,CAPZB,GRB2,SHMT2,PFAS,CCT7,CCT4,CCT2,ACTN4,PPA1,PSME1,EIF3I,FH,MDH2,PCBP1,GSTO1,RUVBL2,YWHAB,PGD,PGK1,ARPC1B,ST13,ACTR3,PHGDH,FAM49B,VDAC1,KPNB1,PHB
Pubmed	25147182	Quantitative Lys-À-Gly-Gly (diGly) proteomics coupled with inducible RNAi reveals ubiquitin-mediated proteolysis of DNA damage-inducible transcript 4 (DDIT4) by the E3 ligase HUWE1.	Pubmed	9.51e-54	6.78e-50	1.36e-50	1.28e-49	35	401	EEF1B2,PDIA6,CCT3,RBBP7,RPS3,EIF2S1,PSMA2,EIF4A1,NACA,CAPZA1,TUBB,AHCY,CAPZB,PHB2,SHMT2,DLD,CCT7,CCT4,CCT2,ACTN4,PSME1,EIF3F,EIF3I,MDH2,PCBP1,RUVBL2,GDI2,DDB1,HNRNPA2B1,PGK1,PHGDH,VDAC1,KHSRP,KPNB1,PHB
Pubmed	23376485	Proteomic analysis of podocyte exosome-enriched fraction from normal human urine.	Pubmed	7.36e-47	5.24e-43	8.73e-44	8.25e-43	45	1716	KCTD12,CMPK1,EEF1G,PDIA6,NUDT5,IMPA1,CLIC1,BSG,RPS3,EIF2S1,UCHL3,PSMA2,EIF4A1,NACA,PRDX1,AHCY,CAPZB,PHB2,GRB2,SHMT1,CCT7,CCT4,CCT2,ACTN4,SMS,GLOD4,PPA1,PSME1,ALDH2,FH,MDH2,PCBP1,GSTO1,RUVBL2,GDI2,PGD,PGK1,ARPC1B,ST13,ACTR3,PHGDH,FAM49B,VDAC1,VDAC2,PHB
Interaction	int:NTRK1	NTRK1 interactions		4.01e-45	1.54e-41	1.54e-41	1.36e-40	62	1955	TXNRD1,EEF1B2,RANBP1,EEF1G,PDIA6,ISYNA1,NUDT5,IMPA1,CCT3,CLIC1,YBX1,BSG,RPS3,PA2G4,EIF2S1,ACO2,PSMA2,EIF4A1,NACA,PRDX1,CAPZA1,TUBB,AHCY,CAPZB,SRM,PHB2,GRB2,APEX1,SHMT2,DLD,HMGB2,PFAS,CCT7,CCT4,CCT2,ACTN4,STIP1,SMS,PPA1,ALDH2,EIF3F,EIF3I,MDH2,PCBP1,GSTO1,RUVBL2,YWHAB,PABPC1,DDB1,HNRNPA2B1,PGK1,ARPC1B,ST13,ACTR3,RCC2,PHGDH,VDAC1,VDAC2,KHSRP,KPNB1,PHB,RAD23B
Pubmed	21081666	Nuclear import of histone deacetylase 5 by requisite nuclear localization signal phosphorylation.	Pubmed	2.64e-45	1.88e-41	2.68e-42	2.53e-41	28	258	EEF1G,PDIA6,CCT3,RBBP7,RPS3,PA2G4,EIF4A1,TUBB,AHCY,PHB2,SHMT2,CCT7,CCT4,CCT2,ACTN4,EIF3F,MDH2,RUVBL2,YWHAB,PABPC1,DDB1,HNRNPA2B1,PGK1,PHGDH,VDAC1,VDAC2,KPNB1,PHB
Interaction	int:FN1	FN1 interactions		4.97e-44	1.91e-40	9.56e-41	8.44e-40	47	766	FLNB,EEF1B2,RANBP1,EEF1G,PDIA6,CCT3,CLIC1,YBX1,RPS3,PA2G4,EIF2S1,PSMA2,EIF4A1,NACA,PRDX1,CAPZA1,TUBB,CAPZB,SRM,PHB2,GRB2,DLD,HMGB2,CCT7,CCT4,CCT2,ACTN4,STIP1,PPA1,EIF3F,MDH2,PCBP1,GSTO1,RUVBL2,YWHAB,GDI2,PABPC1,HNRNPA2B1,PGK1,ST13,ACTR3,RCC2,PHGDH,VDAC2,KHSRP,KPNB1,PHB
Pubmed	21319273	An important role for CDK2 in G1 to S checkpoint activation and DNA damage response in human embryonic stem cells.	Pubmed	9.15e-44	6.52e-40	8.15e-41	7.7e-40	30	397	FLNB,EEF1G,PDIA6,CCT3,CLIC1,RPS3,PA2G4,EIF4A1,PRDX1,AHCY,CAPZB,PHB2,HMGB2,CCT7,CCT4,CCT2,EIF3I,FH,MDH2,PCBP1,PGD,PGK1,ST13,RCC2,PHGDH,VDAC1,VDAC2,KHSRP,KPNB1,PHB
Pubmed	22623428	Proteomic analysis of À4§1 integrin adhesion complexes reveals À-subunit-dependent protein recruitment.	Pubmed	8.15e-43	5.81e-39	6.45e-40	6.1e-39	31	491	FLNB,EEF1B2,CCT3,CLIC1,YBX1,RPS3,PA2G4,EIF2S1,ACO2,EIF4A1,PRDX1,CAPZA1,CAPZB,SRM,PHB2,GRB2,CCT7,CCT4,CCT2,ACTN4,STIP1,EIF3I,MDH2,PCBP1,YWHAB,PABPC1,HNRNPA2B1,VDAC2,KHSRP,KPNB1,PHB
Pubmed	24711643	Identifying biological pathways that underlie primordial short stature using network analysis.	Pubmed	5.88e-41	4.19e-37	4.19e-38	3.96e-37	36	1024	FLNB,EEF1B2,EEF1G,PDIA6,CCT3,CLIC1,YBX1,RPS3,PA2G4,EIF2S1,EIF4A1,NACA,PRDX1,CAPZA1,AHCY,CAPZB,SHMT2,CCT7,CCT4,CCT2,ACTN4,STIP1,MDH2,PCBP1,RUVBL2,YWHAB,PABPC1,DDB1,HNRNPA2B1,PGK1,ACTR3,RCC2,PHGDH,KHSRP,KPNB1,PHB
Pubmed	25963833	Quantitative Proteomics Reveals Dynamic Interactions of the Minichromosome Maintenance Complex (MCM) in the Cellular Response to Etoposide Induced DNA Damage.	Pubmed	1.73e-40	1.23e-36	1.12e-37	1.06e-36	34	845	FLNB,EEF1B2,EEF1G,PDIA6,CCT3,RPS3,PA2G4,EIF4A1,NACA,PRDX1,CAPZA1,TUBB,AHCY,CAPZB,PHB2,GRB2,CCT7,CCT4,CCT2,ACTN4,STIP1,PSME1,EIF3F,PCBP1,YWHAB,GDI2,PABPC1,HNRNPA2B1,PGK1,ACTR3,RCC2,PHGDH,KHSRP,KPNB1
Interaction	int:VCAM1	VCAM1 interactions		1.33e-33	5.14e-30	1.71e-30	1.51e-29	34	447	FLNB,EEF1B2,RANBP1,EEF1G,CCT3,CLIC1,RPS3,EIF2S1,ACO2,EIF4A1,PRDX1,CAPZA1,TUBB,CAPZB,SRM,PHB2,GRB2,CCT7,CCT4,CCT2,ACTN4,STIP1,EIF3I,MDH2,PCBP1,RUVBL2,YWHAB,PABPC1,HNRNPA2B1,VDAC1,VDAC2,KHSRP,KPNB1,PHB
Drug	D004791	Enzyme Inhibitors	CTD	8.42e-34	7.93e-30	7.93e-30	7.71e-29	47	1659	TXNRD1,KCTD12,FLNB,EEF1B2,RANBP1,EEF1G,PDIA6,ISYNA1,CCT3,CLIC1,BSG,RBBP7,RPS3,PA2G4,EIF4A1,PRDX1,TUBB,AHCY,CAPZB,GRB2,APEX1,DLD,HMGB2,PFAS,CCT7,CCT4,CCT2,ACTN4,STIP1,GLOD4,PPA1,PSME1,MDH2,PCBP1,GSTO1,YWHAB,GDI2,PABPC1,PGK1,ST13,RCC2,PHGDH,FAM49B,VDAC2,KHSRP,KPNB1,RAD23B
Interaction	int:HUWE1	HUWE1 interactions		3.3e-33	1.27e-29	3.18e-30	2.8e-29	34	459	EEF1B2,PDIA6,CCT3,RBBP7,RPS3,EIF2S1,PSMA2,EIF4A1,NACA,CAPZA1,TUBB,AHCY,CAPZB,PHB2,SHMT2,DLD,CCT7,CCT4,CCT2,ACTN4,PSME1,EIF3F,EIF3I,MDH2,PCBP1,RUVBL2,GDI2,DDB1,HNRNPA2B1,PGK1,PHGDH,KHSRP,KPNB1,PHB
Pubmed	22304920	PKCÀ promotes oncogenic functions of ATF2 in the nucleus while blocking its apoptotic function at mitochondria.	Pubmed	7.88e-33	5.62e-29	4.68e-30	4.42e-29	19	136	CCT3,CLIC1,BSG,NACA,TUBB,AHCY,PHB2,SHMT2,DLD,CCT4,CCT2,STIP1,FH,MDH2,PCBP1,YWHAB,VDAC1,VDAC2,PHB
Pubmed	19135240	Regulation of PKD by the MAPK p38delta in insulin secretion and glucose homeostasis.	Pubmed	3.44e-32	2.45e-28	1.89e-29	1.78e-28	17	86	EEF1B2,PDIA6,CCT3,YBX1,RPS3,EIF4A1,AHCY,CCT4,CCT2,STIP1,PPA1,MDH2,YWHAB,GDI2,PABPC1,PGK1,PHGDH
Pubmed	21145461	Dynamics of cullin-RING ubiquitin ligase network revealed by systematic quantitative proteomics.	Pubmed	9.97e-32	7.1e-28	5.07e-29	4.79e-28	35	1699	KCTD12,EEF1B2,EEF1G,PDIA6,CCT3,YBX1,BSG,RPS3,EIF2S1,PSMA2,EIF4A1,NACA,PRDX1,CAPZA1,TUBB,AHCY,GRB2,SHMT2,CCT7,CCT4,CCT2,ALDH2,EIF3I,MDH2,PCBP1,RUVBL2,YWHAB,PABPC1,DDB1,HNRNPA2B1,PGK1,PHGDH,KHSRP,KPNB1,PHB
Pubmed	22268729	Proteomic identification of common SCF ubiquitin ligase FBXO6-interacting glycoproteins in three kinds of cells.	Pubmed	3.75e-31	2.67e-27	1.78e-28	1.68e-27	26	613	EEF1B2,EEF1G,PDIA6,CCT3,CLIC1,YBX1,BSG,RPS3,EIF4A1,CAPZA1,TUBB,AHCY,CAPZB,CCT7,CCT4,CCT2,PPA1,EIF3F,PCBP1,RUVBL2,PABPC1,HNRNPA2B1,PHGDH,VDAC2,KPNB1,PHB
Coexpression	M5926	A subgroup of genes regulated by MYC - version 1 (v1).	MSigDB H: Hallmark Gene Sets (v5.1)	7.76e-30	4.23e-26	4.23e-26	3.88e-25	23	200	EEF1B2,RANBP1,CCT3,RPS3,PA2G4,EIF2S1,PSMA2,EIF4A1,SRM,PHB2,APEX1,CCT7,CCT4,CCT2,PCBP1,RUVBL2,PABPC1,HNRNPA2B1,PGK1,VDAC1,KPNB1,PHB,RAD23B
Pubmed	23533145	In-depth proteomic analyses of exosomes isolated from expressed prostatic secretions in urine.	Pubmed	1.72e-29	1.23e-25	7.68e-27	7.25e-26	29	1053	FLNB,CMPK1,EEF1G,CCT3,CLIC1,PSMA2,PRDX1,CAPZA1,TUBB,AHCY,CAPZB,GRB2,SHMT1,CCT4,CCT2,ACTN4,SMS,GLOD4,MDH2,PCBP1,GSTO1,GDI2,PGD,PABPC1,PGK1,ACTR3,PHGDH,VDAC1,KPNB1
Coexpression	M5611	Genes constituting the BRCA1-PCC network of transcripts whose expression positively correlated (Pearson correlation coefficient, PCC >= 0.4) with that of BRCA1 [GeneID=672] across a compendium of normal tissues.	MSigDB C2: CGP Curated Gene Sets (v5.1)	8.61e-29	4.69e-25	2.35e-25	2.16e-24	42	1651	EEF1B2,RANBP1,EEF1G,IMPA1,CCT3,YBX1,RBBP7,PA2G4,EIF2S1,UCHL3,PSMA2,EIF4A1,NACA,PRDX1,CAPZA1,AHCY,SRM,PHB2,GRB2,APEX1,SHMT2,DLD,HMGB2,PFAS,CCT7,CCT4,CCT2,EIF3F,EIF3I,FH,PCBP1,RUVBL2,YWHAB,GDI2,PABPC1,HNRNPA2B1,PGK1,ACTR3,VDAC1,VDAC2,KHSRP,KPNB1
Interaction	int:CUL7	CUL7 interactions		3.51e-28	1.35e-24	2.7e-25	2.38e-24	34	647	FLNB,EEF1B2,EEF1G,PDIA6,CCT3,CLIC1,YBX1,RPS3,PA2G4,EIF4A1,PRDX1,CAPZA1,AHCY,CAPZB,SHMT2,CCT7,CCT4,CCT2,ACTN4,STIP1,MDH2,PCBP1,RUVBL2,YWHAB,PABPC1,DDB1,HNRNPA2B1,PGK1,ACTR3,RCC2,PHGDH,KHSRP,KPNB1,PHB
Interaction	int:HDAC5	HDAC5 interactions		6.46e-28	2.49e-24	4.15e-25	3.66e-24	28	351	EEF1G,PDIA6,CCT3,RBBP7,RPS3,PA2G4,EIF4A1,TUBB,AHCY,PHB2,SHMT2,CCT7,CCT4,CCT2,ACTN4,EIF3F,MDH2,RUVBL2,YWHAB,PABPC1,DDB1,HNRNPA2B1,PGK1,PHGDH,VDAC1,VDAC2,KPNB1,PHB
Interaction	int:ITGA4	ITGA4 interactions		2.4e-27	9.26e-24	1.32e-24	1.17e-23	31	513	FLNB,EEF1B2,CCT3,CLIC1,YBX1,RPS3,PA2G4,EIF2S1,ACO2,EIF4A1,PRDX1,CAPZA1,CAPZB,SRM,PHB2,GRB2,CCT7,CCT4,CCT2,ACTN4,STIP1,EIF3I,MDH2,PCBP1,YWHAB,PABPC1,HNRNPA2B1,VDAC2,KHSRP,KPNB1,PHB
Pubmed	19056867	Large-scale proteomics and phosphoproteomics of urinary exosomes.	Pubmed	5.78e-27	4.12e-23	2.42e-24	2.29e-23	27	1016	FLNB,CMPK1,PTPN6,NUDT5,CCT3,CLIC1,PSMA2,CAPZA1,AHCY,CAPZB,GRB2,SHMT1,SHMT2,CCT2,ALDH2,MDH2,PCBP1,GSTO1,GDI2,PGD,DDB1,ST13,ACTR3,PHGDH,FAM49B,VDAC1,KPNB1
Pubmed	25324306	hnRNPA1 couples nuclear export and translation of specific mRNAs downstream of FGF-2/S6K2 signalling.	Pubmed	1.31e-26	9.31e-23	5.17e-24	4.89e-23	20	346	EEF1G,CCT3,YBX1,RBBP7,RPS3,PRDX1,CAPZA1,TUBB,PHB2,CCT7,CCT4,CCT2,PCBP1,RUVBL2,PABPC1,DDB1,HNRNPA2B1,PGK1,PHGDH,KHSRP
Interaction	int:EED	EED interactions		7.49e-26	2.88e-22	3.61e-23	3.18e-22	41	1310	FLNB,EEF1B2,EEF1G,PDIA6,IMPA1,CCT3,CLIC1,YBX1,RBBP7,RPS3,EIF2S1,EIF4A1,PRDX1,CAPZA1,TUBB,CAPZB,PHB2,APEX1,HMGB2,CCT7,CCT4,CCT2,ACTN4,EIF3F,EIF3I,PCBP1,RUVBL2,YWHAB,GDI2,PABPC1,DDB1,HNRNPA2B1,PGK1,ARPC1B,ACTR3,PHGDH,VDAC1,VDAC2,KHSRP,KPNB1,PHB
Pubmed	23463506	The intracellular interactome of tetraspanin-enriched microdomains reveals their function as sorting machineries toward exosomes.	Pubmed	3.88e-25	2.76e-21	1.45e-22	1.37e-21	17	212	EEF1B2,EEF1G,PDIA6,CCT3,YBX1,BSG,RPS3,EIF4A1,TUBB,CCT4,ACTN4,EIF3F,EIF3I,PCBP1,PABPC1,HNRNPA2B1,KHSRP
Pubmed	26549023	The scaffold protein KSR1, a novel therapeutic target for the treatment of Merlin-deficient tumors.	Pubmed	9.55e-25	6.81e-21	3.4e-22	3.22e-21	19	351	KCTD12,CCT3,YBX1,RPS3,PA2G4,EIF4A1,PRDX1,TUBB,CCT7,CCT4,CCT2,STIP1,EIF3F,RUVBL2,YWHAB,DDB1,ST13,RCC2,PHB
Interaction	int:CDK2	CDK2 interactions		7.74e-24	2.98e-20	3.31e-21	2.93e-20	31	670	FLNB,EEF1G,PDIA6,CCT3,CLIC1,RPS3,PA2G4,EIF4A1,PRDX1,AHCY,CAPZB,PHB2,HMGB2,CCT7,CCT4,CCT2,EIF3I,FH,MDH2,PCBP1,PGD,PGK1,ARPC1B,ST13,RCC2,PHGDH,VDAC1,VDAC2,KHSRP,KPNB1,PHB
Pubmed	16236267	Proteomic analysis of SUMO4 substrates in HEK293 cells under serum starvation-induced stress.	Pubmed	9.77e-24	6.96e-20	3.31e-21	3.13e-20	13	78	PDIA6,CLIC1,PA2G4,ACO2,CCT7,CCT2,STIP1,PPA1,EIF3I,PGK1,PHGDH,VDAC1,PHB
Pubmed	16009940	Human ISG15 conjugation targets both IFN-induced and constitutively expressed proteins functioning in diverse cellular pathways.	Pubmed	1.19e-23	8.44e-20	3.84e-21	3.62e-20	15	152	TXNRD1,FLNB,EEF1G,CCT3,CLIC1,NACA,PRDX1,CCT4,CCT2,ACTN4,GDI2,PGD,HNRNPA2B1,PGK1,PHGDH
Pubmed	25192599	Interaction of amyotrophic lateral sclerosis/frontotemporal lobar degeneration-associated fused-in-sarcoma with proteins involved in metabolic and protein degradation pathways.	Pubmed	1.32e-23	9.38e-20	4.08e-21	3.85e-20	16	202	EEF1G,CCT3,EIF4A1,PRDX1,TUBB,AHCY,DLD,CCT7,CCT4,CCT2,MDH2,PGK1,ST13,PHGDH,KPNB1,PHB
Interaction	int:MCM2	MCM2 interactions		2.45e-23	9.44e-20	9.44e-21	8.34e-20	34	909	FLNB,EEF1B2,EEF1G,PDIA6,CCT3,RPS3,PA2G4,EIF4A1,NACA,PRDX1,CAPZA1,TUBB,AHCY,CAPZB,PHB2,GRB2,CCT7,CCT4,CCT2,ACTN4,STIP1,PSME1,EIF3F,PCBP1,YWHAB,GDI2,PABPC1,HNRNPA2B1,PGK1,ACTR3,RCC2,PHGDH,KHSRP,KPNB1
Pubmed	15592455	Immunoaffinity profiling of tyrosine phosphorylation in cancer cells.	Pubmed	2.09e-23	1.49e-19	6.2e-21	5.86e-20	18	335	TXNRD1,FLNB,NUDT5,YBX1,PSMA2,PRDX1,TUBB,PHB2,APEX1,ACTN4,STIP1,SMS,EIF3I,MDH2,PABPC1,PGK1,ACTR3,VDAC1
Coexpression	M11197	Housekeeping genes identified as expressed across 19 normal tissues.	MSigDB C2: CGP Curated Gene Sets (v5.1)	4.36e-23	2.38e-19	7.92e-20	7.27e-19	23	389	EEF1B2,EEF1G,PTPN6,CLIC1,YBX1,RPS3,EIF4A1,NACA,PRDX1,CAPZA1,TUBB,PHB2,APEX1,CCT4,PSME1,EIF3F,GSTO1,YWHAB,GDI2,PABPC1,DDB1,PGK1,VDAC2
Pubmed	20562859	Network organization of the human autophagy system.	Pubmed	4.99e-23	3.55e-19	1.42e-20	1.34e-19	19	432	KCTD12,CCT3,RBBP7,PA2G4,SRM,PHB2,SHMT2,PFAS,CCT7,CCT2,ALDH2,GSTO1,YWHAB,GDI2,DDB1,PGK1,VDAC2,KHSRP,PHB
Pubmed	17353931	Large-scale mapping of human protein-protein interactions by mass spectrometry.	Pubmed	5.8e-23	4.13e-19	1.59e-20	1.5e-19	26	1283	KCTD12,EEF1B2,RANBP1,PDIA6,BSG,PA2G4,EIF2S1,PSMA2,EIF4A1,CAPZA1,AHCY,CAPZB,PHB2,SHMT2,PFAS,STIP1,EIF3F,EIF3I,RUVBL2,YWHAB,PABPC1,ARPC1B,ACTR3,VDAC1,VDAC2,KHSRP
Pubmed	25756610	DNA damage shifts circadian clock time via Hausp-dependent Cry1 stabilization.	Pubmed	1.49e-22	1.06e-18	3.94e-20	3.72e-19	15	179	RPS3,EIF4A1,PRDX1,TUBB,SRM,CCT4,CCT2,PCBP1,RUVBL2,YWHAB,PABPC1,DDB1,PHGDH,KHSRP,KPNB1
Coexpression	15474998-tableS1c	Mouse StemCell_Lindmark04_2514genes	GeneSigDB	1.7e-21	9.29e-18	2.32e-18	2.13e-17	38	1951	TXNRD1,FLNB,PTPN6,PDIA6,ISYNA1,CCT3,RBBP7,RPS3,EIF2S1,ACO2,PSMA2,CAPZA1,CAPZB,SRM,SHMT1,APEX1,SHMT2,DLD,HMGB2,CCT7,CCT4,SMS,GLOD4,PPA1,PSME1,ALDH2,MDH2,PCBP1,RUVBL2,PGD,DDB1,HNRNPA2B1,ARPC1B,ST13,RCC2,FAM49B,KPNB1,RAD23B
Pubmed	22145905	A cohesin-RAD21 interactome.	Pubmed	1.5e-21	1.07e-17	3.81e-19	3.6e-18	15	208	FLNB,CCT3,YBX1,RPS3,EIF2S1,EIF4A1,NACA,CCT7,CCT2,EIF3F,EIF3I,DDB1,PGK1,ACTR3,KPNB1
Interaction	int:ATF2	ATF2 interactions		3.79e-21	1.46e-17	1.33e-18	1.17e-17	20	216	CCT3,CLIC1,BSG,NACA,TUBB,AHCY,PHB2,SHMT2,DLD,CCT4,CCT2,STIP1,FH,MDH2,PCBP1,RUVBL2,YWHAB,VDAC1,VDAC2,PHB
Pubmed	23184937	Deubiquitinase FAM/USP9X interacts with the E3 ubiquitin ligase SMURF1 protein and protects it from ligase activity-dependent self-degradation.	Pubmed	6.4e-21	4.56e-17	1.57e-18	1.49e-17	14	172	EEF1B2,EEF1G,PDIA6,NUDT5,YBX1,RPS3,CAPZA1,TUBB,CCT7,CCT4,CCT2,GDI2,HNRNPA2B1,KPNB1
Pubmed	23398456	The P-body component USP52/PAN2 is a novel regulator of HIF1A mRNA stability.	Pubmed	3.4e-20	2.42e-16	8.07e-18	7.63e-17	16	328	EEF1G,CCT3,YBX1,RPS3,CAPZA1,TUBB,CAPZB,CCT7,CCT4,CCT2,EIF3I,PCBP1,RUVBL2,PABPC1,HNRNPA2B1,ARPC1B
Coexpression	M4772	Genes up-regulated in robust Cluster 2 (rC2) of hepatoblastoma samples compared to those in the robust Cluster 1 (rC1).	MSigDB C2: CGP Curated Gene Sets (v5.1)	4.97e-20	2.71e-16	5.42e-17	4.97e-16	24	605	EEF1B2,RANBP1,PDIA6,CCT3,CLIC1,YBX1,BSG,RPS3,EIF4A1,AHCY,PHB2,APEX1,HMGB2,PFAS,CCT7,CCT4,CCT2,PPA1,EIF3F,RUVBL2,ST13,VDAC2,KPNB1,PHB
Pubmed	22586326	Functional proteomics establishes the interaction of SIRT7 with chromatin remodeling complexes and expands its role in regulation of RNA polymerase I transcription.	Pubmed	1.16e-19	8.29e-16	2.67e-17	2.53e-16	19	653	FLNB,CCT3,RBBP7,EIF4A1,DLD,PFAS,CCT2,ACTN4,EIF3I,FH,GDI2,PABPC1,DDB1,PGK1,ACTR3,RCC2,VDAC1,KHSRP,KPNB1
Pubmed	16130169	Proteomics of human umbilical vein endothelial cells applied to etoposide-induced apoptosis.	Pubmed	1.41e-19	1e-15	3.14e-17	2.97e-16	11	75	RANBP1,PDIA6,CLIC1,CAPZA1,TUBB,CAPZB,STIP1,PPA1,PSME1,GDI2,PHB
Pubmed	21900206	A directed protein interaction network for investigating intracellular signal transduction.	Pubmed	4.5e-19	3.21e-15	9.72e-17	9.18e-16	22	1123	EEF1G,NUDT5,UCHL3,PSMA2,EIF4A1,CAPZB,GRB2,APEX1,CCT7,CCT4,SMS,GLOD4,PSME1,YWHAB,HNRNPA2B1,ST13,PHGDH,FAM49B,VDAC1,KHSRP,KPNB1,RAD23B
Interaction	int:FBXO6	FBXO6 interactions		1.06e-18	4.08e-15	3.4e-16	3e-15	26	623	EEF1B2,EEF1G,PDIA6,CCT3,CLIC1,YBX1,BSG,RPS3,EIF4A1,CAPZA1,TUBB,AHCY,CAPZB,CCT7,CCT4,CCT2,PPA1,EIF3F,PCBP1,RUVBL2,PABPC1,HNRNPA2B1,PHGDH,VDAC2,KPNB1,PHB
Pubmed	16169070	A human protein-protein interaction network: a resource for annotating the proteome.	Pubmed	7.73e-19	5.5e-15	1.59e-16	1.5e-15	25	1684	TXNRD1,EEF1B2,EEF1G,PTPN6,ISYNA1,NUDT5,CCT3,RPS3,EIF4A1,NACA,PRDX1,CAPZB,SHMT1,CCT7,SMS,PPA1,PSME1,ALDH2,EIF3F,MDH2,GSTO1,RUVBL2,PGD,DDB1,ST13
Pubmed	23125841	Characterization of staufen1 ribonucleoproteins by mass spectrometry and biochemical analyses reveal the presence of diverse host proteins associated with human immunodeficiency virus type 1.	Pubmed	7.81e-19	5.56e-15	1.59e-16	1.5e-15	14	241	EEF1G,YBX1,RPS3,EIF4A1,TUBB,PHB2,CCT4,CCT2,PCBP1,PABPC1,HNRNPA2B1,KHSRP,KPNB1,PHB
Pubmed	20360068	Systematic analysis of human protein complexes identifies chromosome segregation proteins.	Pubmed	1.11e-18	7.89e-15	2.19e-16	2.07e-15	23	1340	RANBP1,PDIA6,NUDT5,BSG,PA2G4,EIF4A1,NACA,AHCY,PHB2,EIF3F,EIF3I,PCBP1,RUVBL2,GDI2,PABPC1,DDB1,PGK1,ACTR3,PHGDH,VDAC1,KPNB1,PHB,RAD23B
Drug	C100187	chloropicrin	CTD	1.3e-18	1.22e-14	6.12e-15	5.95e-14	30	1208	TXNRD1,FLNB,RANBP1,EEF1G,CLIC1,YBX1,BSG,RPS3,PA2G4,EIF4A1,NACA,PRDX1,TUBB,AHCY,SHMT2,CCT2,ACTN4,STIP1,SMS,PPA1,EIF3F,MDH2,PCBP1,GSTO1,GDI2,PABPC1,HNRNPA2B1,PGK1,PHGDH,VDAC1
Pubmed	19380743	Charting the molecular network of the drug target Bcr-Abl.	Pubmed	3.14e-18	2.23e-14	6.04e-16	5.71e-15	14	266	EEF1G,CCT3,RPS3,PRDX1,TUBB,GRB2,CCT7,CCT4,CCT2,ACTN4,PSME1,RUVBL2,YWHAB,DDB1
Interaction	int:CCDC8	CCDC8 interactions		8.78e-18	3.38e-14	2.6e-15	2.3e-14	24	544	FLNB,EEF1G,PDIA6,CCT3,YBX1,RBBP7,RPS3,PA2G4,EIF2S1,EIF4A1,NACA,CAPZB,CCT7,CCT2,ACTN4,STIP1,MDH2,RUVBL2,PABPC1,RCC2,PHGDH,KHSRP,KPNB1,PHB
Pubmed	26638075	A Dynamic Protein Interaction Landscape of the Human Centrosome-Cilium Interface.	Pubmed	4.78e-18	3.41e-14	8.97e-16	8.47e-15	25	1820	KCTD12,PDIA6,CCT3,PA2G4,NACA,CAPZA1,TUBB,AHCY,CAPZB,GRB2,HMGB2,CCT7,CCT4,CCT2,STIP1,GLOD4,PPA1,PSME1,FH,YWHAB,PGD,PGK1,ACTR3,KPNB1,RAD23B
Interaction	int:OBSL1	OBSL1 interactions		1.12e-17	4.32e-14	3.08e-15	2.72e-14	25	616	FLNB,EEF1G,PDIA6,CCT3,YBX1,PA2G4,EIF4A1,PRDX1,CAPZA1,CAPZB,SHMT2,CCT2,ACTN4,MDH2,PCBP1,RUVBL2,PABPC1,DDB1,HNRNPA2B1,ACTR3,RCC2,PHGDH,KHSRP,KPNB1,PHB
Coexpression	M535	Genes up-regulated in CD34+ [GeneID=947] cells isolated from bone marrow of CML (chronic myelogenous leukemia) patients, compared to those from normal donors.	MSigDB C2: CGP Curated Gene Sets (v5.1)	8.21e-18	4.48e-14	6.53e-15	6e-14	30	1382	TXNRD1,RANBP1,CMPK1,PTPN6,ISYNA1,IMPA1,CCT3,BSG,RBBP7,ACO2,PSMA2,CAPZB,PHB2,SHMT1,SHMT2,DLD,CCT2,SMS,EIF3I,FH,MDH2,GDI2,PGD,DDB1,PGK1,ST13,ACTR3,KHSRP,KPNB1,RAD23B
Coexpression	16872506-SuppTable1	Human Leukemia_Yukinawa06_2000genes	GeneSigDB	8.39e-18	4.57e-14	6.53e-15	6e-14	31	1505	FLNB,RANBP1,CMPK1,EEF1G,CCT3,CLIC1,RBBP7,RPS3,PA2G4,PSMA2,EIF4A1,NACA,AHCY,PHB2,APEX1,CCT4,PPA1,PSME1,ALDH2,EIF3I,PCBP1,RUVBL2,YWHAB,PABPC1,DDB1,HNRNPA2B1,PGK1,ST13,VDAC1,VDAC2,PHB
Pubmed	23798571	Novel, gel-free proteomics approach identifies RNF5 and JAMP as modulators of GPCR stability.	Pubmed	1.26e-17	8.98e-14	2.3e-15	2.18e-14	12	160	EEF1B2,EEF1G,PDIA6,EIF4A1,TUBB,PHB2,SHMT2,PCBP1,HNRNPA2B1,VDAC2,KPNB1,PHB
Interaction	int:SUMO4	SUMO4 interactions		2.92e-17	1.12e-13	7.5e-15	6.62e-14	13	80	PDIA6,CLIC1,PA2G4,ACO2,CCT7,CCT2,STIP1,PPA1,EIF3I,PGK1,PHGDH,VDAC1,PHB
Pubmed	17643375	Systematic analysis of the protein interaction network for the human transcription machinery reveals the identity of the 7SK capping enzyme.	Pubmed	1.95e-17	1.39e-13	3.47e-15	3.28e-14	15	390	CCT3,YBX1,RPS3,EIF4A1,CAPZB,CCT4,CCT2,PCBP1,RUVBL2,PABPC1,DDB1,HNRNPA2B1,PHGDH,KHSRP,KPNB1
Interaction	int:IQCB1	IQCB1 interactions		4.03e-17	1.55e-13	9.29e-15	8.21e-14	19	295	FLNB,RANBP1,CCT3,YBX1,BSG,PSMA2,PRDX1,TUBB,ACTN4,FH,PCBP1,RUVBL2,YWHAB,GDI2,PGD,DDB1,HNRNPA2B1,PGK1,KPNB1
Interaction	int:ISG15	ISG15 interactions		4.1e-17	1.58e-13	9.29e-15	8.21e-14	17	208	TXNRD1,FLNB,EEF1G,CCT3,CLIC1,NACA,PRDX1,TUBB,CCT4,CCT2,ACTN4,MDH2,GDI2,PGD,HNRNPA2B1,PGK1,PHGDH
Coexpression	20937356-TableS2	Rat Hypothalamic_Mansuy10_1931genes	GeneSigDB	6.73e-17	3.67e-13	4.55e-14	4.18e-13	28	1251	TXNRD1,EEF1B2,RANBP1,NUDT5,CCT3,CLIC1,PA2G4,EIF2S1,UCHL3,PRDX1,AHCY,SRM,SHMT1,APEX1,SHMT2,DLD,CCT7,ACTN4,STIP1,SMS,PPA1,RUVBL2,HNRNPA2B1,ACTR3,RCC2,PHGDH,FAM49B,KPNB1
Pubmed	15635413	Nucleolar proteome dynamics.	Pubmed	5.64e-17	4.02e-13	9.79e-15	9.25e-14	15	419	EEF1G,RBBP7,PA2G4,EIF2S1,PRDX1,APEX1,SHMT2,CCT2,MDH2,PCBP1,RUVBL2,ARPC1B,ACTR3,VDAC1,VDAC2
Coexpression	18535662-TableS1b	Mouse Lymphoma_Wu08_1114genes	GeneSigDB	7.51e-17	4.09e-13	4.55e-14	4.18e-13	20	495	RANBP1,EEF1G,ISYNA1,CCT3,PA2G4,UCHL3,NACA,SRM,SHMT1,SHMT2,HMGB2,CCT7,CCT2,ACTN4,SMS,EIF3F,PCBP1,RUVBL2,PABPC1,HNRNPA2B1
Pubmed	24999758	Proteomic Analysis of the EWS-Fli-1 Interactome Reveals the Role of the Lysosome in EWS-Fli-1 Turnover.	Pubmed	6.96e-17	4.96e-13	1.18e-14	1.12e-13	15	425	KCTD12,EEF1B2,RANBP1,PDIA6,NUDT5,CLIC1,BSG,EIF2S1,NACA,AHCY,STIP1,DDB1,PGK1,VDAC1,RAD23B
Pubmed	22681889	The mRNA-bound proteome and its global occupancy profile on protein-coding transcripts.	Pubmed	1.14e-16	8.11e-13	1.89e-14	1.78e-13	18	803	KCTD12,FLNB,CCT3,YBX1,RPS3,EIF2S1,EIF4A1,PRDX1,APEX1,HMGB2,MDH2,PCBP1,GDI2,PABPC1,HNRNPA2B1,RCC2,KHSRP,KPNB1
Interaction	int:FUS	FUS interactions		2.3e-16	8.85e-13	4.92e-14	4.34e-13	19	324	EEF1G,CCT3,YBX1,PA2G4,EIF4A1,PRDX1,TUBB,AHCY,GRB2,DLD,CCT7,CCT4,CCT2,MDH2,PGK1,ST13,PHGDH,KPNB1,PHB
Pubmed	23438482	Proteomic analysis of the NOS2 interactome in human airway epithelial cells.	Pubmed	1.54e-16	1.1e-12	2.49e-14	2.36e-13	11	138	CCT3,YBX1,RPS3,PSMA2,CCT7,CCT4,CCT2,STIP1,PCBP1,RUVBL2,KPNB1
Pubmed	1602151	Treatment of Haemophilus aphrophilus endocarditis with ciprofloxacin.	Pubmed	1.6e-16	1.14e-12	2.53e-14	2.39e-13	10	92	PDIA6,ACO2,CAPZA1,ACTN4,MDH2,HNRNPA2B1,PGK1,VDAC1,KHSRP,PHB
Pubmed	24337577	Protein interaction screening for the ankyrin repeats and suppressor of cytokine signaling (SOCS) box (ASB) family identify Asb11 as a novel endoplasmic reticulum resident ubiquitin ligase.	Pubmed	1.69e-16	1.2e-12	2.62e-14	2.47e-13	12	198	BSG,ACO2,PSMA2,TUBB,AHCY,PHB2,DLD,CCT7,DDB1,HNRNPA2B1,PGK1,VDAC1
Pubmed	22079093	Proteomic analysis of the 20S proteasome (PSMA3)-interacting proteins reveals a functional link between the proteasome and mRNA metabolism.	Pubmed	1.79e-16	1.28e-12	2.71e-14	2.56e-13	10	93	CCT3,CCT4,CCT2,ACTN4,STIP1,MDH2,HNRNPA2B1,PGK1,KHSRP,RAD23B
Interaction	int:RPS6KB2	RPS6KB2 interactions		4.58e-16	1.76e-12	9.28e-14	8.19e-13	16	198	EEF1G,CCT3,YBX1,RBBP7,RPS3,PRDX1,CAPZA1,TUBB,CCT7,CCT4,CCT2,PCBP1,RUVBL2,DDB1,HNRNPA2B1,PHGDH
Coexpression	15171711-Table1	Human Breast_Cicatiello04_344genes	GeneSigDB	3.72e-16	2.03e-12	2.03e-13	1.86e-12	17	329	EEF1B2,RANBP1,CCT3,YBX1,RPS3,PA2G4,EIF2S1,EIF4A1,PRDX1,SHMT2,HMGB2,CCT7,CCT4,STIP1,GSTO1,HNRNPA2B1,KPNB1
Pubmed	19615732	Defining the human deubiquitinating enzyme interaction landscape.	Pubmed	3.18e-16	2.27e-12	4.73e-14	4.46e-13	19	1005	FLNB,BSG,RBBP7,PA2G4,UCHL3,CAPZA1,CAPZB,SRM,GRB2,SHMT2,PFAS,CCT7,STIP1,EIF3F,EIF3I,YWHAB,PGD,PHB,RAD23B
Interaction	int:CUL3	CUL3 interactions		1.85e-15	7.14e-12	3.57e-13	3.15e-12	30	1207	KCTD12,EEF1B2,EEF1G,PDIA6,CCT3,YBX1,BSG,RPS3,EIF4A1,NACA,PRDX1,CAPZA1,TUBB,AHCY,GRB2,SHMT2,CCT7,CCT4,CCT2,ALDH2,EIF3I,RUVBL2,YWHAB,PABPC1,DDB1,HNRNPA2B1,PHGDH,KHSRP,KPNB1,PHB
Coexpression	16484322-SuppTable3	Mouse StemCell_Schimmer06_1554genes	GeneSigDB	1.53e-15	8.34e-12	7.58e-13	6.96e-12	27	1291	FLNB,RANBP1,ISYNA1,NUDT5,IMPA1,CCT3,CLIC1,RBBP7,PSMA2,EIF4A1,CAPZA1,SRM,GRB2,SHMT2,HMGB2,PFAS,CCT4,PSME1,GSTO1,PABPC1,ARPC1B,ST13,ACTR3,VDAC1,KPNB1,PHB,RAD23B
Pubmed	16196087	Large-scale analysis of the human ubiquitin-related proteome.	Pubmed	1.17e-15	8.36e-12	1.71e-13	1.61e-12	13	313	EEF1B2,CCT3,PSMA2,NACA,EIF3F,RUVBL2,DDB1,HNRNPA2B1,PHGDH,VDAC1,KPNB1,PHB,RAD23B
Pubmed	19322201	Ubiquitin-mediated proteolysis of HuR by heat shock.	Pubmed	1.75e-15	1.25e-11	2.5e-13	2.36e-12	22	1672	TXNRD1,RANBP1,CMPK1,IMPA1,EIF2S1,CAPZA1,TUBB,GRB2,HMGB2,ACTN4,SMS,GLOD4,PCBP1,YWHAB,GDI2,PABPC1,ST13,RCC2,FAM49B,KHSRP,KPNB1,RAD23B
Coexpression	M11961	Genes constituting the CHEK2-PCC network of transcripts whose expression positively correlates (Pearson correlation coefficient, PCC >= 0.4) with that of CHEK2 [GeneID=11200].	MSigDB C2: CGP Curated Gene Sets (v5.1)	2.79e-15	1.52e-11	1.27e-12	1.16e-11	22	778	EEF1B2,RANBP1,CCT3,YBX1,PA2G4,EIF2S1,UCHL3,PSMA2,NACA,PRDX1,CAPZA1,SHMT2,DLD,HMGB2,PFAS,CCT4,CCT2,YWHAB,PABPC1,HNRNPA2B1,PGK1,KHSRP
Pubmed	21963094	Global identification of modular cullin-RING ligase substrates.	Pubmed	2.66e-15	1.89e-11	3.71e-13	3.51e-12	11	178	PSMA2,NACA,GRB2,EIF3F,RUVBL2,DDB1,HNRNPA2B1,PHGDH,VDAC1,KPNB1,PHB
Pubmed	22990118	Charting the landscape of tandem BRCT domain-mediated protein interactions.	Pubmed	2.73e-15	1.94e-11	3.73e-13	3.53e-12	16	672	FLNB,YBX1,RBBP7,PA2G4,EIF4A1,CAPZA1,CAPZB,PHB2,EIF3I,RUVBL2,YWHAB,HNRNPA2B1,PHGDH,VDAC1,VDAC2,KPNB1
Coexpression Atlas	Facebase_RNAseq_e8.5_Hind Brain Neural Epithelium_2500_K2	FacebaseRNAseq_e8.5_Hind Brain Neural Epithelium_top-relative-expression-ranked_2500_k-means-cluster#2	FaceBase_RNAseq	1.83e-14	2.02e-11	2.02e-11	1.54e-10	24	933	NUDT5,CCT3,RPS3,EIF2S1,ACO2,UCHL3,PSMA2,PRDX1,CAPZB,SRM,PHB2,GRB2,APEX1,CCT7,CCT4,ACTN4,PPA1,EIF3I,RUVBL2,PABPC1,DDB1,PGK1,VDAC2,KHSRP
Coexpression	19061838-TableS7	Human Viral_Cairo08_982genes	GeneSigDB	5.07e-15	2.76e-11	2.13e-12	1.95e-11	22	801	PDIA6,CCT3,CLIC1,YBX1,BSG,RPS3,AHCY,PHB2,APEX1,HMGB2,PFAS,CCT7,CCT4,CCT2,PPA1,ALDH2,EIF3F,RUVBL2,ST13,VDAC2,KPNB1,PHB
Pubmed	20833797	Phosphoproteome analysis of functional mitochondria isolated from resting human muscle reveals extensive phosphorylation of inner membrane protein complexes and enzymes.	Pubmed	4.54e-15	3.23e-11	6.1e-13	5.76e-12	9	81	BSG,ACO2,PHB2,DLD,FH,MDH2,VDAC1,VDAC2,PHB
Coexpression	M13936	Genes down-regulated in BJAB cells (B-lymphoma) after glutamine [PubChem=738] deprivation.	MSigDB C2: CGP Curated Gene Sets (v5.1)	1.14e-14	6.19e-11	4.42e-12	4.06e-11	16	337	PTPN6,PDIA6,CLIC1,EIF2S1,PRDX1,TUBB,SRM,CCT2,STIP1,PCBP1,RUVBL2,HNRNPA2B1,VDAC1,KHSRP,PHB,RAD23B
Pubmed	20462248	14-3-3 epsilon dynamically interacts with key components of mitogen-activated protein kinase signal module for selective modulation of the TNF-alpha-induced time course-dependent NF-kappaB activity.	Pubmed	1.03e-14	7.36e-11	1.36e-12	1.29e-11	8	52	EEF1G,RPS3,TUBB,PCBP1,RUVBL2,HNRNPA2B1,KPNB1,PHB
Drug	D015741	Metribolone	CTD	8.59e-15	8.1e-11	2.7e-11	2.63e-10	17	372	TXNRD1,EEF1G,PDIA6,RPS3,PA2G4,PRDX1,CAPZA1,TUBB,CAPZB,SHMT2,STIP1,SMS,GLOD4,RUVBL2,PABPC1,PHGDH,PHB
Pubmed	23824909	Bcl2-associated athanogene 3 interactome analysis reveals a new role in modulating proteasome activity.	Pubmed	1.16e-14	8.23e-11	1.5e-12	1.41e-11	13	374	UCHL3,PSMA2,GRB2,CCT7,PSME1,GSTO1,RUVBL2,YWHAB,GDI2,PABPC1,PGK1,ST13,VDAC1
Pubmed	15047060	Analysis of proteins copurifying with the CD4/lck complex using one-dimensional polyacrylamide gel electrophoresis and mass spectrometry: comparison with affinity-tag based protein detection and evaluation of different solubilization methods.	Pubmed	1.22e-14	8.65e-11	1.55e-12	1.46e-11	8	53	EEF1B2,TUBB,EIF3I,HNRNPA2B1,VDAC1,VDAC2,KPNB1,PHB
Pubmed	17314511	Large-scale identification of c-MYC-associated proteins using a combined TAP/MudPIT approach.	Pubmed	1.66e-14	1.18e-10	2.07e-12	1.96e-11	11	210	EEF1G,CCT3,PSMA2,EIF4A1,CCT4,CCT2,EIF3I,PCBP1,RUVBL2,YWHAB,KPNB1
Pubmed	24654937	Identification of new mechanisms of cellular response to chemotherapy by tracking changes in post-translational modifications by ubiquitin and ubiquitin-like proteins.	Pubmed	2.61e-14	1.86e-10	3.21e-12	3.03e-11	8	58	NACA,AHCY,EIF3F,HNRNPA2B1,ARPC1B,PHGDH,VDAC1,KPNB1
Drug	C015559	trimellitic anhydride	CTD	2.03e-14	1.91e-10	3.94e-11	3.83e-10	31	1860	KCTD12,RANBP1,NUDT5,CCT3,YBX1,PA2G4,EIF2S1,UCHL3,EIF4A1,AHCY,PHB2,SHMT1,APEX1,SHMT2,HMGB2,PFAS,CCT7,CCT4,CCT2,STIP1,PPA1,EIF3I,MDH2,YWHAB,PGD,HNRNPA2B1,PGK1,ST13,RCC2,PHGDH,VDAC1
Coexpression	M2325	Genes down-regulated in uterus upon knockout of BMP2 [GeneID=650].	MSigDB C2: CGP Curated Gene Sets (v5.1)	3.61e-14	1.97e-10	1.31e-11	1.2e-10	22	882	TXNRD1,RANBP1,NUDT5,CCT3,PA2G4,EIF2S1,SRM,SHMT1,APEX1,SHMT2,PFAS,CCT7,CCT4,STIP1,PPA1,RUVBL2,PGD,PGK1,RCC2,PHGDH,KPNB1,RAD23B
Drug	C030973	cupric oxide	CTD	2.09e-14	1.97e-10	3.94e-11	3.83e-10	19	540	EEF1B2,PDIA6,IMPA1,CCT3,CLIC1,YBX1,BSG,RPS3,NACA,PRDX1,AHCY,CAPZB,PHB2,HMGB2,ACTN4,EIF3F,PCBP1,YWHAB,ST13
Pubmed	25852190	Integrative analysis of kinase networks in TRAIL-induced apoptosis provides a source of potential targets for combination therapy.	Pubmed	2.81e-14	2.01e-10	3.4e-12	3.21e-11	13	401	EEF1G,CCT3,EIF2S1,CAPZA1,CAPZB,PHB2,CCT7,CCT4,CCT2,PCBP1,RUVBL2,YWHAB,KPNB1
Pubmed	20020773	Global analysis of TDP-43 interacting proteins reveals strong association with RNA splicing and translation machinery.	Pubmed	3.21e-14	2.29e-10	3.81e-12	3.6e-11	11	223	EEF1G,RPS3,NACA,TUBB,EIF3I,PCBP1,RUVBL2,PABPC1,HNRNPA2B1,PHGDH,KHSRP
Pubmed	24189637	Proteomic analysis reveals that MAEL, a component of nuage, interacts with stress granule proteins in cancer cells.	Pubmed	3.99e-14	2.85e-10	4.66e-12	4.41e-11	6	15	YBX1,EIF4A1,EIF3F,PABPC1,HNRNPA2B1,KHSRP
GO: Cellular Component	GO:0043209	myelin sheath		1.03e-12	2.94e-10	2.94e-10	1.83e-09	13	202	CCT3,ACO2,PRDX1,DLD,CCT2,STIP1,MDH2,GSTO1,GDI2,PHGDH,VDAC1,VDAC2,PHB
Coexpression	M1865	Up-regulated genes in the subpopulation of invasive PyMT cells (breast cancer) compared to the general population of PyMT cells.	MSigDB C2: CGP Curated Gene Sets (v5.1)	5.7e-14	3.11e-10	1.94e-11	1.78e-10	16	374	NUDT5,CCT3,YBX1,RPS3,PSMA2,NACA,CAPZA1,TUBB,HMGB2,CCT2,STIP1,PCBP1,PABPC1,HNRNPA2B1,VDAC2,KPNB1
Interaction	int:KCNMA1	KCNMA1 interactions		8.6e-14	3.31e-10	1.58e-11	1.39e-10	14	184	CMPK1,ISYNA1,ACO2,TUBB,DLD,CCT2,STIP1,EIF3F,FH,MDH2,YWHAB,ACTR3,PHGDH,VDAC1
Pubmed	21139048	Mass spectrometric analysis of lysine ubiquitylation reveals promiscuity at site level.	Pubmed	5.2e-14	3.7e-10	5.97e-12	5.64e-11	11	233	PSMA2,NACA,GRB2,EIF3F,RUVBL2,DDB1,HNRNPA2B1,PHGDH,VDAC1,KPNB1,PHB
Coexpression	GSE26156_DOUBLE_POSITIVE_VS_CD4_SINGLE_POSITIVE_THYMOCYTE_DN	Genes down-regulated in thymocytes: double positive versus CD4 [GeneID=920] single positive.	MSigDB C7: Immunologic Signatures (v5.1)	7.56e-14	4.12e-10	2.39e-11	2.19e-10	13	199	IMPA1,CLIC1,EIF2S1,EIF4A1,PRDX1,AHCY,SRM,SHMT2,ACTN4,FH,RUVBL2,PGK1,PHGDH
Coexpression	M16189	Genes up-regulated in NIH3T3 cells (fibroblasts) transformed by expression of contitutively active (Q63L) form of RHOA [GeneID=387] off plasmid vector.	MSigDB C2: CGP Curated Gene Sets (v5.1)	7.88e-14	4.3e-10	2.39e-11	2.19e-10	18	536	TXNRD1,FLNB,RANBP1,CCT3,PA2G4,EIF2S1,AHCY,SRM,SHMT1,HMGB2,CCT7,ACTN4,STIP1,PPA1,GSTO1,RUVBL2,PGK1,KPNB1
Pubmed	23000965	Systems-wide analysis of ubiquitylation dynamics reveals a key role for PAF15 ubiquitylation in DNA-damage bypass.	Pubmed	6.76e-14	4.82e-10	7.65e-12	7.22e-11	10	166	PSMA2,NACA,GRB2,RUVBL2,DDB1,HNRNPA2B1,PHGDH,VDAC1,KPNB1,PHB
Pubmed	23246001	SGTA recognizes a noncanonical ubiquitin-like domain in the Bag6-Ubl4A-Trc35 complex to promote endoplasmic reticulum-associated degradation.	Pubmed	6.87e-14	4.89e-10	7.65e-12	7.23e-11	11	239	RPS3,PA2G4,PRDX1,TUBB,PHB2,PCBP1,PABPC1,HNRNPA2B1,KHSRP,KPNB1,PHB
GO: Molecular Function	GO:0003723	RNA binding		1.54e-12	6.83e-10	6.83e-10	4.55e-09	29	1632	KCTD12,FLNB,EEF1B2,EEF1G,NUDT5,CCT3,YBX1,RBBP7,RPS3,PA2G4,EIF2S1,EIF4A1,PRDX1,GRB2,APEX1,HMGB2,CCT4,ACTN4,STIP1,EIF3F,EIF3I,MDH2,PCBP1,GDI2,PABPC1,HNRNPA2B1,RCC2,KHSRP,KPNB1
Computational	MORF_RAN	Neighborhood of RAN	MSigDb: C4 - CGN: Cancer Gene Neighborhood	2.45e-12	8.45e-10	8.45e-10	5.43e-09	17	248	EEF1G,CCT3,YBX1,PSMA2,EIF4A1,NACA,PRDX1,CAPZA1,PHB2,CCT7,CCT2,RUVBL2,YWHAB,GDI2,PABPC1,PGK1,VDAC2
Pubmed	22190034	Global landscape of HIV-human protein complexes.	Pubmed	1.48e-13	1.06e-09	1.62e-11	1.53e-10	13	457	RANBP1,PDIA6,RBBP7,AHCY,PHB2,GRB2,EIF3F,EIF3I,YWHAB,DDB1,VDAC1,VDAC2,PHB
Pubmed	20467437	Direct interaction between hnRNP-M and CDC5L/PLRG1 proteins affects alternative splice site choice.	Pubmed	1.5e-13	1.07e-09	1.62e-11	1.53e-10	14	581	CCT3,RBBP7,EIF4A1,CAPZA1,TUBB,CCT7,CCT4,CCT2,PCBP1,RUVBL2,DDB1,HNRNPA2B1,PHGDH,KPNB1
Pubmed	23402259	Quantitative study of the interactome of PKCÀ involved in the EGF-induced tumor cell chemotaxis.	Pubmed	1.91e-13	1.36e-09	2.03e-11	1.91e-10	10	184	FLNB,EEF1B2,EEF1G,YBX1,EIF2S1,EIF4A1,CCT2,PPA1,EIF3I,PCBP1
Drug	D006820	Hyaluronic Acid	CTD	1.57e-13	1.48e-09	2.46e-10	2.4e-09	13	197	EEF1G,PDIA6,ACO2,PRDX1,DLD,CCT4,CCT2,STIP1,HNRNPA2B1,PGK1,ACTR3,PHGDH,PHB
Pubmed	26460568	Kelch Domain of Gigaxonin Interacts with Intermediate Filament Proteins Affected in Giant Axonal Neuropathy.	Pubmed	2.24e-13	1.6e-09	2.35e-11	2.22e-10	10	187	CCT3,RPS3,EIF4A1,PRDX1,TUBB,CCT7,CCT4,CCT2,EIF3I,PABPC1
Coexpression	M2080	Genes up-regulated by TGFB1 [GeneID=7040] in MEF cells (embryonic fibroblast) via TGFB1R [GeneID=7046].	MSigDB C2: CGP Curated Gene Sets (v5.1)	3.2e-13	1.75e-09	9.18e-11	8.43e-10	11	127	FLNB,CCT3,EIF2S1,UCHL3,SRM,SHMT2,CCT2,PPA1,ACTR3,PHGDH,KPNB1
Computational	MORF_NPM1	Neighborhood of NPM1	MSigDb: C4 - CGN: Cancer Gene Neighborhood	5.46e-12	1.88e-09	9.42e-10	6.05e-09	14	153	EEF1B2,EEF1G,CLIC1,YBX1,RPS3,EIF4A1,NACA,TUBB,PHB2,CCT7,CCT2,GDI2,PABPC1,PGK1
Coexpression	M15774	Genes whose promoters are bound by MYC [GeneID=4609], according to MYC Target Gene Database.	MSigDB C2: CGP Curated Gene Sets (v5.1)	3.47e-13	1.9e-09	9.47e-11	8.7e-10	23	1102	PTPN6,BSG,PA2G4,EIF2S1,ACO2,EIF4A1,NACA,CAPZA1,SRM,PHB2,SHMT1,APEX1,CCT7,PPA1,ALDH2,EIF3I,GSTO1,DDB1,HNRNPA2B1,ACTR3,VDAC2,KHSRP,PHB
Interaction	int:RAD21	RAD21 interactions		5.33e-13	2.05e-09	9.33e-11	8.24e-10	15	258	FLNB,CCT3,YBX1,RPS3,EIF2S1,EIF4A1,NACA,CCT7,CCT2,EIF3F,EIF3I,DDB1,PGK1,ACTR3,KPNB1
Interaction	int:LDHB	LDHB interactions		7.67e-13	2.95e-09	1.28e-10	1.13e-09	12	133	CCT3,AHCY,PHB2,HMGB2,PFAS,ALDH2,FH,YWHAB,PGD,HNRNPA2B1,PGK1,PHGDH
Coexpression	M1859	Genes down-regulated in ALL (acute lymphoblastic leukemia) blasts after 1 week of treatment with glucocorticoids.	MSigDB C2: CGP Curated Gene Sets (v5.1)	6.04e-13	3.29e-09	1.57e-10	1.44e-09	15	362	PDIA6,CCT3,PRDX1,TUBB,AHCY,APEX1,SHMT2,CCT7,SMS,PPA1,GDI2,PGD,PGK1,ST13,VDAC1
Pubmed	25281560	Proximity biotinylation and affinity purification are complementary approaches for the interactome mapping of chromatin-associated protein complexes.	Pubmed	5.07e-13	3.61e-09	5.24e-11	4.95e-10	14	636	FLNB,PDIA6,NUDT5,PSMA2,PHB2,HMGB2,PPA1,GSTO1,YWHAB,RCC2,VDAC1,VDAC2,PHB,RAD23B
Pubmed	26752685	FIH Regulates Cellular Metabolism through Hydroxylation of the Deubiquitinase OTUB1.	Pubmed	5.46e-13	3.89e-09	5.56e-11	5.25e-10	9	136	KCTD12,RANBP1,BSG,PRDX1,PFAS,PPA1,PCBP1,RCC2,PHGDH
Pubmed	21906983	Systematic and quantitative assessment of the ubiquitin-modified proteome.	Pubmed	6.2e-13	4.42e-09	6.22e-11	5.88e-10	10	207	PSMA2,NACA,GRB2,RUVBL2,DDB1,HNRNPA2B1,PHGDH,VDAC1,KPNB1,PHB
Pubmed	25737280	Control of a neuronal morphology program by an RNA-binding zinc finger protein, Unkempt.	Pubmed	6.37e-13	4.53e-09	6.3e-11	5.95e-10	13	513	PDIA6,YBX1,RPS3,EIF4A1,TUBB,PHB2,CCT4,PCBP1,YWHAB,GDI2,ACTR3,FAM49B,KPNB1
Pubmed	21890473	A proteome-wide, quantitative survey of in vivo ubiquitylation sites reveals widespread regulatory roles.	Pubmed	6.82e-13	4.86e-09	6.66e-11	6.29e-10	10	209	PSMA2,NACA,GRB2,RUVBL2,DDB1,HNRNPA2B1,PHGDH,VDAC1,KPNB1,PHB
Pubmed	14532270	A product of the human gene adjacent to parkin is a component of Lewy bodies and suppresses Pael receptor-induced cell death.	Pubmed	7.98e-13	5.69e-09	7.68e-11	7.26e-10	6	23	CCT3,TUBB,CCT7,CCT4,CCT2,STIP1
Computational	GCM_APEX1	Neighborhood of APEX1	MSigDb: C4 - CGN: Cancer Gene Neighborhood	1.65e-11	5.7e-09	1.9e-09	1.22e-08	12	106	EEF1B2,EEF1G,CLIC1,EIF4A1,NACA,CAPZA1,APEX1,CCT7,CCT4,PSME1,PCBP1,GDI2
Pubmed	25144556	Autophagic degradation of the inhibitory p53 isoform À133p53À as a regulatory mechanism for p53-mediated senescence.	Pubmed	8.46e-13	6.03e-09	8.03e-11	7.59e-10	8	88	CCT3,YBX1,TUBB,CAPZB,CCT7,CCT4,CCT2,PABPC1
Coexpression	M19745	Genes down-regulated in mature plasma cells compared with plasmablastic B lymphocytes.	MSigDB C2: CGP Curated Gene Sets (v5.1)	1.11e-12	6.05e-09	2.64e-10	2.42e-09	14	308	CLIC1,YBX1,EIF2S1,UCHL3,PSMA2,AHCY,HMGB2,CCT7,CCT4,CCT2,FH,PGK1,VDAC1,PHB
Coexpression	18535662-TableS2d	Mouse Lymphoma_Wu08_1167genes	GeneSigDB	1.11e-12	6.07e-09	2.64e-10	2.42e-09	18	627	EEF1G,ISYNA1,NUDT5,CCT3,RBBP7,PA2G4,EIF2S1,SRM,PHB2,SHMT1,SHMT2,CCT7,CCT4,CCT2,ACTN4,SMS,PGK1,RCC2
Drug	C515564	bromovanin	CTD	6.67e-13	6.28e-09	8.97e-10	8.73e-09	11	127	EEF1B2,PDIA6,NACA,CAPZA1,ACTN4,MDH2,YWHAB,PABPC1,PGK1,PHB,RAD23B
Pubmed	19946888	Defining the membrane proteome of NK cells.	Pubmed	9.03e-13	6.43e-09	8.47e-11	8e-10	17	1165	EEF1G,CLIC1,BSG,RPS3,PA2G4,EIF2S1,EIF4A1,EIF3F,PCBP1,YWHAB,PABPC1,HNRNPA2B1,PGK1,ACTR3,KHSRP,KPNB1,PHB
Pubmed	23349634	A newly uncovered group of distantly related lysine methyltransferases preferentially interact with molecular chaperones to regulate their activity.	Pubmed	9.79e-13	6.97e-09	9.05e-11	8.55e-10	9	145	PDIA6,CCT3,CCT7,CCT4,CCT2,STIP1,EIF3I,MDH2,RUVBL2
Pubmed	25468996	E-cadherin interactome complexity and robustness resolved by quantitative proteomics.	Pubmed	1.05e-12	7.49e-09	9.61e-11	9.08e-10	11	307	FLNB,RANBP1,EEF1G,CLIC1,BSG,PRDX1,CAPZA1,CAPZB,GLOD4,PCBP1,YWHAB
Interaction	int:IGSF8	IGSF8 interactions		2.13e-12	8.2e-09	3.42e-10	3.02e-09	13	186	EEF1B2,EEF1G,PDIA6,CCT3,YBX1,RPS3,TUBB,CCT4,ACTN4,EIF3F,EIF3I,PABPC1,HNRNPA2B1
Interaction	int:PAN2	PAN2 interactions		2.51e-12	9.65e-09	3.86e-10	3.41e-09	16	344	EEF1G,CCT3,YBX1,RPS3,CAPZA1,TUBB,CAPZB,CCT7,CCT4,CCT2,EIF3I,PCBP1,RUVBL2,PABPC1,HNRNPA2B1,ARPC1B
Interaction	int:FBXO32	FBXO32 interactions		2.76e-12	1.06e-08	4.09e-10	3.62e-09	12	148	EEF1B2,EEF1G,PDIA6,EIF4A1,NACA,CCT7,CCT2,EIF3F,MDH2,PCBP1,YWHAB,HNRNPA2B1
Pubmed	18457437	Identification of intracellular proteins associated with the EBV-encoded nuclear antigen 5 using an efficient TAP procedure and FT-ICR mass spectrometry.	Pubmed	1.5e-12	1.07e-08	1.35e-10	1.28e-09	9	152	RBBP7,EIF2S1,CAPZA1,TUBB,CAPZB,PHB2,PCBP1,RUVBL2,HNRNPA2B1
Coexpression	M6202	Genes down-regulated in polymorphonuclear leukocytes (9h): control versus infection by A. phagocytophilum.	MSigDB C7: Immunologic Signatures (v5.1)	2.03e-12	1.11e-08	4.62e-10	4.24e-09	12	200	EEF1B2,EEF1G,YBX1,RPS3,EIF4A1,PRDX1,TUBB,CAPZB,PSME1,EIF3I,GDI2,ACTR3
Coexpression	16081686-SuppTable4	Human Lymphoma_Tome05_1333genes	GeneSigDB	2.25e-12	1.23e-08	4.91e-10	4.51e-09	18	654	EEF1B2,CMPK1,CCT3,PA2G4,ACO2,PHB2,APEX1,SHMT2,HMGB2,PSME1,FH,RUVBL2,PGD,DDB1,ST13,KHSRP,KPNB1,RAD23B
Drug	CID000000190	adenine	Stitch	1.42e-12	1.34e-08	1.68e-09	1.63e-08	17	510	NUDT5,IMPA1,EIF2S1,AHCY,SRM,SHMT1,APEX1,SHMT2,DLD,PFAS,MDH2,PABPC1,DDB1,PGK1,VDAC1,VDAC2,KHSRP
Pubmed	21942715	Proteomic dissection of the von Hippel-Lindau (VHL) interactome.	Pubmed	2.05e-12	1.46e-08	1.82e-10	1.72e-09	8	98	CCT3,BSG,RBBP7,RPS3,CCT7,CCT4,CCT2,HNRNPA2B1
Interaction	int:NOS2	NOS2 interactions		4.8e-12	1.85e-08	6.84e-10	6.04e-09	12	155	CCT3,YBX1,RPS3,PSMA2,CCT7,CCT4,CCT2,ACTN4,STIP1,PCBP1,RUVBL2,KPNB1
Coexpression	M7079	The 'core ESC-like gene module': genes coordinately up-regulated in a compendium of mouse embryonic stem cells (ESC) which are shared with the human ESC-like module.	MSigDB C2: CGP Curated Gene Sets (v5.1)	3.45e-12	1.88e-08	7.23e-10	6.64e-09	14	335	RPS3,PA2G4,EIF4A1,PRDX1,APEX1,HMGB2,STIP1,EIF3I,FH,RUVBL2,PABPC1,RCC2,PHB,RAD23B
Pubmed	23455922	Interlaboratory reproducibility of large-scale human protein-complex analysis by standardized AP-MS.	Pubmed	2.7e-12	1.92e-08	2.38e-10	2.24e-09	12	447	CCT3,RBBP7,RPS3,PRDX1,HMGB2,CCT7,CCT4,CCT2,SMS,HNRNPA2B1,PHGDH,VDAC2
Pubmed	20000738	Proteomic dissection of cell type-specific H2AX-interacting protein complex associated with hepatocellular carcinoma.	Pubmed	2.84e-12	2.02e-08	2.47e-10	2.33e-09	8	102	EEF1B2,PDIA6,EIF4A1,NACA,YWHAB,PABPC1,HNRNPA2B1,PGK1
Interaction	int:ACAA2	ACAA2 interactions		5.26e-12	2.03e-08	7.24e-10	6.39e-09	9	59	ISYNA1,ACO2,UCHL3,PRDX1,PGD,HNRNPA2B1,PGK1,VDAC1,VDAC2
Coexpression	M17728	Genes down-regulated in brain from patients with Alzheimer's disease.	MSigDB C2: CGP Curated Gene Sets (v5.1)	3.75e-12	2.05e-08	7.57e-10	6.95e-09	23	1237	PDIA6,CCT3,BSG,RBBP7,EIF2S1,ACO2,UCHL3,APEX1,DLD,CCT4,CCT2,GLOD4,PPA1,ALDH2,FH,MDH2,GSTO1,YWHAB,PGK1,ACTR3,VDAC1,KPNB1,RAD23B
Interaction	int:CD81	CD81 interactions		5.72e-12	2.2e-08	7.59e-10	6.71e-09	13	201	PDIA6,CCT3,RPS3,EIF4A1,TUBB,CCT4,ACTN4,EIF3F,EIF3I,PCBP1,PABPC1,HNRNPA2B1,KHSRP
Pubmed	21182205	Identification of proteins associated with ligand-activated estrogen receptor À in human breast cancer cell nuclei by tandem affinity purification and nano LC-MS/MS.	Pubmed	3.31e-12	2.36e-08	2.84e-10	2.69e-09	10	245	FLNB,YBX1,RBBP7,RPS3,EIF4A1,CAPZB,RUVBL2,PABPC1,HNRNPA2B1,ACTR3
Interaction	int:ADRB2	ADRB2 interactions		8.3e-12	3.2e-08	1.07e-09	9.41e-09	14	257	EEF1B2,EEF1G,PDIA6,EIF4A1,TUBB,PHB2,GRB2,SHMT2,PCBP1,HNRNPA2B1,VDAC1,VDAC2,KPNB1,PHB
Pubmed	20877624	Genetic variants in nuclear-encoded mitochondrial genes influence AIDS progression.	Pubmed	5.41e-12	3.85e-08	4.59e-10	4.34e-09	15	926	TXNRD1,ACO2,PRDX1,PHB2,SHMT1,SHMT2,DLD,CCT7,GLOD4,ALDH2,FH,MDH2,VDAC1,VDAC2,PHB
Coexpression	17210682-SuppTable2	Human Colon_Grade07_1950genes	GeneSigDB	7.38e-12	4.02e-08	1.44e-09	1.32e-08	25	1549	RANBP1,EEF1G,CLIC1,RPS3,PA2G4,EIF4A1,CAPZA1,AHCY,CAPZB,PHB2,APEX1,SHMT2,HMGB2,CCT7,CCT2,STIP1,PSME1,MDH2,PCBP1,GDI2,PGD,HNRNPA2B1,ARPC1B,KHSRP,KPNB1
Interaction	int:ESR1	ESR1 interactions		1.22e-11	4.7e-08	1.52e-09	1.34e-08	21	758	TXNRD1,FLNB,PTPN6,YBX1,RBBP7,RPS3,PA2G4,EIF4A1,TUBB,CAPZB,PHB2,GRB2,SHMT2,CCT2,ACTN4,EIF3I,RUVBL2,PABPC1,HNRNPA2B1,ACTR3,PHB
GO: Molecular Function	GO:0044822	poly(A) RNA binding		1.1e-10	4.87e-08	2.44e-08	1.63e-07	23	1182	KCTD12,FLNB,CCT3,YBX1,RPS3,PA2G4,EIF2S1,EIF4A1,PRDX1,GRB2,APEX1,HMGB2,CCT4,ACTN4,STIP1,MDH2,PCBP1,GDI2,PABPC1,HNRNPA2B1,RCC2,KHSRP,KPNB1
Pubmed	17081983	Global, in vivo, and site-specific phosphorylation dynamics in signaling networks.	Pubmed	7.42e-12	5.29e-08	6.22e-10	5.88e-09	18	1546	EEF1B2,EEF1G,PDIA6,YBX1,BSG,PA2G4,GRB2,PFAS,STIP1,PCBP1,PGK1,ST13,RCC2,VDAC1,VDAC2,KHSRP,PHB,RAD23B
Pubmed	22810585	Viral immune modulators perturb the human molecular network by common and unique strategies.	Pubmed	7.54e-12	5.37e-08	6.25e-10	5.9e-09	8	115	CCT3,RPS3,PRDX1,TUBB,CCT4,CCT2,DDB1,HNRNPA2B1
Pubmed	24366813	Interaction proteome of human Hippo signaling: modular control of the co-activator YAP1.	Pubmed	8.65e-12	6.16e-08	7.08e-10	6.69e-09	10	270	CCT3,CCT7,CCT4,CCT2,STIP1,PCBP1,RUVBL2,YWHAB,GDI2,DDB1
Computational	module_114	Genes in module_114	MSigDb: C4 - CM: Cancer Modules	1.99e-10	6.87e-08	1.72e-08	1.1e-07	17	327	EEF1B2,EEF1G,CCT3,CLIC1,RPS3,PSMA2,EIF4A1,NACA,PRDX1,PHB2,PPA1,EIF3F,EIF3I,PCBP1,PABPC1,ARPC1B,VDAC1
Pubmed	23443559	LGALS3BP regulates centriole biogenesis and centrosome hypertrophy in cancer cells.	Pubmed	9.89e-12	7.04e-08	8e-10	7.56e-09	13	639	CCT3,YBX1,RBBP7,RPS3,TUBB,CCT7,CCT4,CCT2,PCBP1,RUVBL2,PABPC1,DDB1,HNRNPA2B1
Drug	C023036	perfluorooctanoic acid	CTD	7.76e-12	7.31e-08	8.12e-09	7.9e-08	26	1584	TXNRD1,EEF1B2,EEF1G,PDIA6,CCT3,EIF2S1,ACO2,PSMA2,CAPZB,PHB2,GRB2,SHMT1,APEX1,STIP1,GLOD4,PSME1,ALDH2,EIF3I,MDH2,PABPC1,PGK1,PHGDH,VDAC1,VDAC2,PHB,RAD23B
Pubmed	20391533	Proteomic analysis reveals novel binding partners of MIP-T3 in human cells.	Pubmed	1.05e-11	7.48e-08	8.4e-10	7.94e-09	6	34	TUBB,AHCY,ACTN4,PGK1,PHGDH,PHB
Interaction	int:CAND1	CAND1 interactions		1.96e-11	7.56e-08	2.36e-09	2.09e-08	20	692	EEF1B2,EEF1G,PDIA6,YBX1,BSG,RPS3,EIF2S1,PSMA2,EIF4A1,PRDX1,TUBB,AHCY,SHMT2,PCBP1,PABPC1,DDB1,HNRNPA2B1,PHGDH,KHSRP,KPNB1
Coexpression	M4120	Genes up-regulated in HeLa cells (cervical cancer) after simultaneus knockdown of all three MBD (methyl-CpG binding domain) proteins MeCP2, MBD1 and MBD2 [GeneID=4204;4152;8932] by RNAi.	MSigDB C2: CGP Curated Gene Sets (v5.1)	1.65e-11	8.98e-08	3.1e-09	2.84e-08	20	957	TXNRD1,CCT3,PA2G4,EIF2S1,PSMA2,EIF4A1,PRDX1,AHCY,CAPZB,APEX1,DLD,CCT4,ACTN4,STIP1,EIF3I,GDI2,DDB1,ST13,KPNB1,PHB
Coexpression	M2343	Genes down-regulated in intestinal crypt cells upon deletion of CTNNB1 [GeneID=1499].	MSigDB C2: CGP Curated Gene Sets (v5.1)	2.14e-11	1.17e-07	3.88e-09	3.57e-08	16	553	CCT3,PA2G4,EIF2S1,UCHL3,EIF4A1,NACA,TUBB,SHMT1,APEX1,DLD,HMGB2,CCT4,CCT2,EIF3F,PABPC1,PHGDH
Interaction	int:COPS5	COPS5 interactions		3.28e-11	1.26e-07	3.83e-09	3.38e-08	21	799	EEF1G,PDIA6,YBX1,RPS3,EIF2S1,UCHL3,EIF4A1,PRDX1,TUBB,AHCY,CCT4,CCT2,EIF3F,MDH2,PCBP1,PABPC1,DDB1,HNRNPA2B1,PGK1,KHSRP,KPNB1
Drug	C086401	pentabromodiphenyl ether	CTD	1.58e-11	1.49e-07	1.49e-08	1.45e-07	20	892	IMPA1,CCT3,PA2G4,ACO2,EIF4A1,CAPZA1,AHCY,CAPZB,SHMT1,SHMT2,CCT4,CCT2,STIP1,GSTO1,YWHAB,PGD,HNRNPA2B1,PGK1,ACTR3,PHGDH
Coexpression	M14524	Up-regulated genes in colon carcinoma tumors compared to the matched normal mucosa samples.	MSigDB C2: CGP Curated Gene Sets (v5.1)	2.76e-11	1.51e-07	4.86e-09	4.46e-08	19	870	RANBP1,EEF1G,CLIC1,YBX1,RPS3,EIF4A1,APEX1,HMGB2,CCT2,PPA1,PSME1,EIF3I,MDH2,PCBP1,GDI2,PGD,HNRNPA2B1,ACTR3,KHSRP
Pubmed	21832049	Interactions of pathological hallmark proteins: tubulin polymerization promoting protein/p25, beta-amyloid, and alpha-synuclein.	Pubmed	2.27e-11	1.62e-07	1.8e-09	1.7e-08	19	1894	EEF1B2,ACO2,TUBB,APEX1,SHMT2,HMGB2,CCT7,STIP1,GLOD4,PSME1,ALDH2,EIF3F,PCBP1,GSTO1,RUVBL2,YWHAB,ARPC1B,PHGDH,VDAC2
Coexpression	M18635	Genes down-regulated in APL (acute promyeolocytic leukemia) blasts expressing PML-RARA fusion [GeneID=5371;5914] compared to normal promyeloblasts.	MSigDB C2: CGP Curated Gene Sets (v5.1)	3e-11	1.63e-07	5.1e-09	4.69e-08	17	662	PDIA6,YBX1,EIF2S1,TUBB,SHMT2,CCT7,STIP1,SMS,GLOD4,PPA1,PGD,HNRNPA2B1,PGK1,ACTR3,VDAC1,KPNB1,RAD23B
Coexpression Atlas	facebase_RNAseq_e8.5_ParaxMesoderm_2500_K2	facebase_RNAseq_e8.5_ParaxMesoderm_2500_K2	Gudmap RNAseq	1.49e-10	1.64e-07	8.21e-08	6.23e-07	22	1176	RANBP1,NUDT5,BSG,PA2G4,EIF2S1,EIF4A1,PRDX1,TUBB,SRM,GRB2,APEX1,SHMT2,HMGB2,CCT7,STIP1,SMS,PPA1,EIF3I,PCBP1,RUVBL2,PGK1,RCC2
Pubmed	23166591	Nucleolar protein trafficking in response to HIV-1 Tat: rewiring the nucleolus.	Pubmed	2.41e-11	1.72e-07	1.89e-09	1.78e-08	7	77	CLIC1,CCT2,STIP1,HNRNPA2B1,PGK1,ACTR3,PHB
Drug	D014028	Tobacco Smoke Pollution	CTD	1.94e-11	1.83e-07	1.66e-08	1.61e-07	26	1650	TXNRD1,KCTD12,EEF1G,PDIA6,CLIC1,PA2G4,EIF2S1,ACO2,PRDX1,CAPZA1,TUBB,AHCY,APEX1,CCT4,CCT2,STIP1,ALDH2,MDH2,PCBP1,GSTO1,PGD,PGK1,ST13,PHGDH,VDAC2,PHB
Pubmed	23874603	HIV-1 Vpr modulates macrophage metabolic pathways: a SILAC-based quantitative analysis.	Pubmed	2.76e-11	1.97e-07	2.14e-09	2.02e-08	8	135	CLIC1,CAPZA1,FH,MDH2,VDAC1,VDAC2,KHSRP,PHB
Interaction	int:UNK	UNK interactions		5.5e-11	2.12e-07	6.22e-09	5.5e-08	14	296	PDIA6,YBX1,RPS3,UCHL3,EIF4A1,TUBB,PHB2,CCT4,PCBP1,YWHAB,GDI2,ACTR3,FAM49B,KPNB1
Computational	module_83	Genes in module_83	MSigDb: C4 - CM: Cancer Modules	7.17e-10	2.48e-07	4.56e-08	2.93e-07	16	307	EEF1B2,EEF1G,CCT3,YBX1,RPS3,PSMA2,EIF4A1,NACA,PRDX1,PHB2,PPA1,EIF3F,EIF3I,PCBP1,PABPC1,VDAC1
Pubmed	22505724	Methods for quantification of in vivo changes in protein ubiquitination following proteasome and deubiquitinase inhibition.	Pubmed	3.49e-11	2.49e-07	2.67e-09	2.53e-08	8	139	PSMA2,NACA,EIF3F,RUVBL2,DDB1,HNRNPA2B1,PHGDH,VDAC1
Coexpression	GSE28726_NAIVE_VS_ACTIVATED_CD4_TCELL_DN	Genes down-regulated in CD4 [GeneID=920] T cells: na•ve versus activated.	MSigDB C7: Immunologic Signatures (v5.1)	4.63e-11	2.53e-07	7.02e-09	6.44e-08	11	200	CLIC1,EIF2S1,PRDX1,AHCY,SRM,SHMT2,ACTN4,FH,RUVBL2,PGK1,PHGDH
Coexpression	GSE24210_CTRL_VS_IL35_TREATED_TCONV_CD4_TCELL_DN	Genes down-regulated in T conv cells: control versus treated with IL35.	MSigDB C7: Immunologic Signatures (v5.1)	4.63e-11	2.53e-07	7.02e-09	6.44e-08	11	200	NUDT5,YBX1,PRDX1,AHCY,SRM,PHB2,CCT7,EIF3I,MDH2,DDB1,RAD23B
Coexpression	M4386	Genes down-regulated in comparison of lung tissue from wild type mice subjected to ozone for 0 h versus that from TLR4 [GeneID=7099] deficient mice subjected to ozone for 48 h.	MSigDB C7: Immunologic Signatures (v5.1)	4.63e-11	2.53e-07	7.02e-09	6.44e-08	11	200	RANBP1,EEF1G,ISYNA1,EIF2S1,UCHL3,PSMA2,TUBB,CCT7,PPA1,PGK1,ST13
Coexpression	GSE28726_NAIVE_VS_ACTIVATED_VA24NEG_NKTCELL_UP	Genes up-regulated in Va24- NKT cells: na•ve versus activated.	MSigDB C7: Immunologic Signatures (v5.1)	4.63e-11	2.53e-07	7.02e-09	6.44e-08	11	200	CLIC1,YBX1,UCHL3,EIF4A1,PRDX1,SRM,PFAS,CCT4,RUVBL2,DDB1,PHB
Pubmed	25467444	Proteostatic control of telomerase function through TRiC-mediated folding of TCAB1.	Pubmed	3.6e-11	2.56e-07	2.73e-09	2.58e-08	5	17	CCT3,CCT7,CCT4,CCT2,RUVBL2
Coexpression	M1333	Proteins phosporylated in HCT116 cells (colon cancer) upon p53 [GeneID=7157] activation.	MSigDB C2: CGP Curated Gene Sets (v5.1)	4.95e-11	2.7e-07	7.29e-09	6.69e-08	6	21	PDIA6,DLD,PPA1,PCBP1,RUVBL2,PHGDH
Pubmed	17620599	Functional specialization of beta-arrestin interactions revealed by proteomic analysis.	Pubmed	4.18e-11	2.98e-07	3.14e-09	2.96e-08	10	317	CLIC1,YBX1,RPS3,CAPZA1,TUBB,EIF3I,YWHAB,PABPC1,HNRNPA2B1,KPNB1
Interaction	int:SIRT7	SIRT7 interactions		8.21e-11	3.16e-07	9.03e-09	7.98e-08	19	664	FLNB,CCT3,RBBP7,EIF4A1,DLD,PFAS,CCT2,ACTN4,EIF3I,FH,GDI2,PABPC1,DDB1,PGK1,ACTR3,RCC2,VDAC1,KHSRP,KPNB1
Computational	MORF_EIF3S2	Neighborhood of EIF3S2	MSigDb: C4 - CGN: Cancer Gene Neighborhood	9.19e-10	3.17e-07	4.56e-08	2.93e-07	14	224	PDIA6,YBX1,EIF4A1,CAPZA1,SRM,PHB2,CCT7,CCT4,CCT2,FH,RUVBL2,PGK1,VDAC1,VDAC2
Computational	MORF_G22P1	Neighborhood of G22P1	MSigDb: C4 - CGN: Cancer Gene Neighborhood	9.26e-10	3.19e-07	4.56e-08	2.93e-07	12	149	PDIA6,CCT3,CLIC1,YBX1,EIF4A1,NACA,PHB2,CCT7,CCT2,GDI2,PGK1,VDAC2
Pubmed	22053931	Proteome-wide identification of ubiquitylation sites by conjugation of engineered lysine-less ubiquitin.	Pubmed	4.5e-11	3.21e-07	3.34e-09	3.16e-08	7	84	PSMA2,NACA,RUVBL2,DDB1,HNRNPA2B1,PHGDH,KPNB1
Coexpression Atlas	GSM791149_500	alpha beta T cells, preT.DN3B.Th, Lin-/lo CD25hi CD44- CD28+, Thymus, avg-3	Immgen.org, GSE15907	3.21e-10	3.55e-07	9.17e-08	6.96e-07	14	413	RANBP1,NUDT5,PA2G4,AHCY,SRM,SHMT1,APEX1,SHMT2,HMGB2,PFAS,PPA1,RCC2,PHGDH,VDAC1
Coexpression Atlas	Facebase_RNAseq_e8.5_Hind Brain Neural Epithelium_1000	FacebaseRNAseq_e8.5_Hind Brain Neural Epithelium_top-relative-expression-ranked_1000	FaceBase_RNAseq	3.32e-10	3.67e-07	9.17e-08	6.96e-07	20	991	RANBP1,NUDT5,BSG,RPS3,EIF2S1,PRDX1,AHCY,CAPZB,GRB2,SHMT1,APEX1,SHMT2,CCT7,STIP1,PCBP1,PABPC1,PGK1,KHSRP,KPNB1,PHB
Interaction	int:STAU1	STAU1 interactions		1.01e-10	3.9e-07	1.08e-08	9.58e-08	14	310	EEF1G,YBX1,RPS3,EIF4A1,TUBB,PHB2,CCT4,CCT2,PCBP1,PABPC1,HNRNPA2B1,KHSRP,KPNB1,PHB
Pubmed	24169447	Proteomic analysis of the SIRT6 interactome: novel links to genome maintenance and cellular stress signaling.	Pubmed	5.79e-11	4.12e-07	4.25e-09	4.02e-08	7	87	FLNB,EEF1G,RBBP7,CAPZA1,CAPZB,RUVBL2,DDB1
Coexpression	M9585	Genes constituting the ATM-PCC network of transcripts whose expression positively correlated (Pearson correlation coefficient, PCC >= 0.4) with that of ATM [GeneID=472] across a compendium of normal tissues.	MSigDB C2: CGP Curated Gene Sets (v5.1)	8.02e-11	4.38e-07	1.15e-08	1.06e-07	23	1440	EEF1B2,RANBP1,PTPN6,YBX1,RBBP7,NACA,CAPZA1,GRB2,APEX1,SHMT2,DLD,HMGB2,PFAS,CCT4,PSME1,EIF3F,PCBP1,YWHAB,GDI2,PABPC1,HNRNPA2B1,PGK1,ACTR3
Interaction	int:CUL1	CUL1 interactions		1.14e-10	4.4e-07	1.17e-08	1.03e-07	19	677	EEF1B2,EEF1G,PDIA6,NUDT5,YBX1,RPS3,PSMA2,EIF4A1,PRDX1,TUBB,AHCY,SHMT2,CCT4,CCT2,RUVBL2,PABPC1,DDB1,HNRNPA2B1,KHSRP
Interaction	int:SMURF1	SMURF1 interactions		1.15e-10	4.43e-07	1.17e-08	1.03e-07	14	313	EEF1B2,EEF1G,PDIA6,NUDT5,YBX1,RPS3,CAPZA1,TUBB,CCT7,CCT4,CCT2,GDI2,HNRNPA2B1,KPNB1
Interaction	int:HSPE1	HSPE1 interactions		1.44e-10	5.56e-07	1.43e-08	1.26e-07	10	119	CCT3,RBBP7,SHMT1,SHMT2,CCT4,CCT2,STIP1,ALDH2,GSTO1,PHGDH
Pubmed	16055720	WW domains provide a platform for the assembly of multiprotein networks.	Pubmed	7.95e-11	5.66e-07	5.78e-09	5.46e-08	8	154	YBX1,CCT7,CCT4,CCT2,PABPC1,DDB1,RCC2,KHSRP
Interaction	int:VCP	VCP interactions		1.51e-10	5.81e-07	1.45e-08	1.28e-07	18	605	FLNB,ISYNA1,CCT3,BSG,RPS3,PSMA2,TUBB,GRB2,CCT7,CCT4,CCT2,ACTN4,STIP1,RUVBL2,YWHAB,ST13,PHB,RAD23B
Interaction	int:IGBP1	IGBP1 interactions		2.17e-10	8.37e-07	2.04e-08	1.8e-07	10	124	PDIA6,CCT3,CCT7,CCT4,CCT2,STIP1,SMS,PCBP1,PABPC1,RAD23B
Pubmed	17550899	Werner helicase-interacting protein 1 binds polyubiquitin via its zinc finger domain.	Pubmed	1.22e-10	8.68e-07	8.76e-09	8.28e-08	6	50	EEF1B2,CCT3,CCT7,CCT4,CCT2,KHSRP
Coexpression Atlas	facebase_RNAseq_e8.5_ParaxMesoderm_2500	facebase_RNAseq_e8.5_ParaxMesoderm_2500	Gudmap RNAseq	1.02e-09	1.13e-06	2.25e-07	1.71e-06	23	1432	RANBP1,NUDT5,BSG,PA2G4,EIF2S1,EIF4A1,PRDX1,TUBB,AHCY,SRM,GRB2,APEX1,SHMT2,HMGB2,CCT7,STIP1,SMS,PPA1,EIF3I,PCBP1,RUVBL2,PGK1,RCC2
Pubmed	19167051	Importin 8 is a gene silencing factor that targets argonaute proteins to distinct mRNAs.	Pubmed	1.68e-10	1.19e-06	1.19e-08	1.13e-07	7	101	EEF1G,CCT3,YBX1,PRDX1,TUBB,PHB2,RUVBL2
Coexpression	M2228	Genes down-regulated in erythroid progenitor cells from fetal livers of E13.5 embryos with KLF1 [GeneID=10661] knockout compared to those from the wild type embryos.	MSigDB C2: CGP Curated Gene Sets (v5.1)	2.2e-10	1.2e-06	3.07e-08	2.82e-07	26	1972	KCTD12,CMPK1,PDIA6,IMPA1,CCT3,RPS3,EIF2S1,CAPZB,PHB2,APEX1,HMGB2,PFAS,SMS,ALDH2,FH,GSTO1,YWHAB,GDI2,PGD,ARPC1B,ST13,ACTR3,PHGDH,FAM49B,VDAC1,KPNB1
Pubmed	16159877	Proteomic analysis of SRm160-containing complexes reveals a conserved association with cohesin.	Pubmed	1.75e-10	1.25e-06	1.22e-08	1.16e-07	8	170	EEF1B2,YBX1,ACO2,EIF4A1,EIF3F,EIF3I,RUVBL2,HNRNPA2B1
Pubmed	12588972	Transcript-selective translational silencing by gamma interferon is directed by a novel structural element in the ceruloplasmin mRNA 3' untranslated region.	Pubmed	1.75e-10	1.25e-06	1.22e-08	1.16e-07	6	53	RPS3,EIF2S1,EIF4A1,EIF3F,EIF3I,PABPC1
Pubmed	8125298	Oligo-capping: a simple method to replace the cap structure of eukaryotic mRNAs with oligoribonucleotides.	Pubmed	1.78e-10	1.27e-06	1.23e-08	1.16e-07	18	1880	RANBP1,CMPK1,PTPN6,PDIA6,CLIC1,RPS3,PSMA2,NACA,CAPZA1,SHMT1,SHMT2,DLD,CCT7,STIP1,ALDH2,EIF3I,PHB,RAD23B
Interaction	int:YWHAE	YWHAE interactions		3.59e-10	1.38e-06	3.29e-08	2.91e-07	16	480	EEF1B2,EEF1G,YBX1,RPS3,CAPZA1,TUBB,CAPZB,GRB2,SHMT2,PCBP1,RUVBL2,YWHAB,HNRNPA2B1,PGK1,KPNB1,PHB
Coexpression	19843711-TableS2	Human Kidney_Sallustio10_2134genes_CompleteListAnalysis	GeneSigDB	2.54e-10	1.39e-06	3.46e-08	3.18e-07	24	1674	KCTD12,FLNB,PTPN6,ISYNA1,CCT3,YBX1,BSG,ACO2,PSMA2,CAPZB,SRM,PHB2,SHMT2,CCT7,CCT4,STIP1,PSME1,FH,GDI2,ARPC1B,ST13,PHGDH,VDAC1,VDAC2
Drug	D013605	T-2 Toxin	CTD	1.47e-10	1.39e-06	1.16e-07	1.13e-06	13	339	RANBP1,EEF1G,CLIC1,PA2G4,ACO2,TUBB,EIF3I,RUVBL2,YWHAB,HNRNPA2B1,PGK1,VDAC1,PHB
Interaction	int:PACRG	PACRG interactions		3.69e-10	1.42e-06	3.3e-08	2.92e-07	6	21	CCT3,TUBB,CCT7,CCT4,CCT2,STIP1
Coexpression	19843711-TableS1	Human Kidney_Sallustio10_2134genes_DiscriminatedARPCsFromRPTEC/MSC	GeneSigDB	3.01e-10	1.64e-06	4e-08	3.67e-07	24	1688	KCTD12,FLNB,PTPN6,ISYNA1,CCT3,YBX1,BSG,ACO2,PSMA2,CAPZB,SRM,PHB2,SHMT2,CCT7,CCT4,STIP1,PSME1,FH,GDI2,ARPC1B,ST13,PHGDH,VDAC1,VDAC2
Coexpression	15308739-Table1	Human Viral_Krishnan04_59genes	GeneSigDB	3.37e-10	1.84e-06	4.37e-08	4.01e-07	7	52	RANBP1,CCT3,CLIC1,EIF4A1,CCT7,PSME1,KPNB1
Drug	D000431	Ethanol	CTD	2.01e-10	1.9e-06	1.39e-07	1.35e-06	23	1409	RANBP1,EEF1G,PTPN6,BSG,EIF2S1,PSMA2,EIF4A1,PRDX1,CAPZB,SRM,HMGB2,CCT2,ACTN4,GLOD4,ALDH2,PCBP1,HNRNPA2B1,PGK1,ST13,ACTR3,PHGDH,VDAC1,PHB
Interaction	int:MAEL	MAEL interactions		5.05e-10	1.95e-06	4.42e-08	3.9e-07	6	22	YBX1,EIF4A1,EIF3F,PABPC1,HNRNPA2B1,KHSRP
Drug	C099555	CD 437	CTD	2.07e-10	1.95e-06	1.39e-07	1.35e-06	11	215	CCT3,CLIC1,YBX1,EIF4A1,NACA,CCT2,EIF3I,PCBP1,PABPC1,ST13,VDAC2
Pubmed	25015289	Proteomic analysis reveals a FANCA-modulated neddylation pathway involved in CXCR5 membrane targeting and cell mobility.	Pubmed	2.76e-10	1.97e-06	1.89e-08	1.79e-07	6	57	PSMA2,NACA,GRB2,DDB1,HNRNPA2B1,VDAC1
Pubmed	23011926	Human TRiC complex purified from HeLa cells contains all eight CCT subunits and is active in vitro.	Pubmed	2.96e-10	2.11e-06	2.01e-08	1.9e-07	4	8	CCT3,CCT7,CCT4,CCT2
Coexpression Atlas	facebase_RNAseq_e9.5_FaceMes_2500_K4	facebase_RNAseq_e9.5_FaceMes_2500_K4	Gudmap RNAseq	2.06e-09	2.28e-06	3.8e-07	2.88e-06	19	983	TXNRD1,RANBP1,ISYNA1,NUDT5,PA2G4,UCHL3,EIF4A1,PRDX1,TUBB,AHCY,SRM,SHMT1,APEX1,SHMT2,SMS,PCBP1,RUVBL2,RCC2,PHGDH
Computational	module_151	Genes in module_151	MSigDb: C4 - CM: Cancer Modules	6.7e-09	2.31e-06	2.62e-07	1.68e-06	15	308	EEF1B2,EEF1G,CCT3,CLIC1,RPS3,PSMA2,NACA,PRDX1,PHB2,PPA1,EIF3F,EIF3I,PCBP1,ARPC1B,VDAC1
Coexpression	18689800-TableS7	Human EmbryonicStemCell_Thomas08_1088genes	GeneSigDB	4.3e-10	2.34e-06	5.45e-08	5e-07	19	1023	TXNRD1,CCT3,YBX1,BSG,RBBP7,PA2G4,EIF4A1,PRDX1,CAPZA1,AHCY,GRB2,CCT7,CCT2,ACTN4,RUVBL2,DDB1,PGK1,VDAC1,PHB
Pubmed	25499913	AMBRA1 interplay with cullin E3 ubiquitin ligases regulates autophagy dynamics.	Pubmed	3.42e-10	2.43e-06	2.3e-08	2.17e-07	6	59	CCT3,PSMA2,CCT4,CCT2,STIP1,DDB1
Computational	MORF_ANP32B	Neighborhood of ANP32B	MSigDb: C4 - CGN: Cancer Gene Neighborhood	7.11e-09	2.45e-06	2.62e-07	1.68e-06	12	178	EEF1G,CLIC1,YBX1,EIF4A1,NACA,PHB2,HMGB2,CCT7,CCT2,GDI2,PABPC1,VDAC2
Coexpression	M2107	Genes whose expression significantly and positively correlated with oligodendrocyte density in layer VI of BA9 brain region in patients with bipolar disorder.	MSigDB C2: CGP Curated Gene Sets (v5.1)	4.55e-10	2.48e-06	5.64e-08	5.18e-07	16	681	CCT3,YBX1,NACA,PRDX1,AHCY,PHB2,APEX1,CCT2,STIP1,PSME1,ALDH2,EIF3F,GSTO1,DDB1,PGK1,RAD23B
Computational	MORF_DAP3	Neighborhood of DAP3	MSigDb: C4 - CGN: Cancer Gene Neighborhood	7.58e-09	2.62e-06	2.62e-07	1.68e-06	12	179	CCT3,CAPZA1,CAPZB,PHB2,CCT7,CCT2,RUVBL2,YWHAB,GDI2,DDB1,PGK1,VDAC2
Pubmed	21423176	Analysis of the myosin-II-responsive focal adhesion proteome reveals a role for §-Pix in negative regulation of focal adhesion maturation.	Pubmed	4.26e-10	3.03e-06	2.83e-08	2.68e-07	9	286	FLNB,BSG,RPS3,ACTN4,YWHAB,GDI2,PABPC1,ARPC1B,ACTR3
Interaction	int:CRY1	CRY1 interactions		8.89e-10	3.42e-06	7.6e-08	6.72e-07	10	143	RPS3,EIF4A1,PRDX1,TUBB,CCT4,PCBP1,RUVBL2,YWHAB,PABPC1,KPNB1
Interaction	int:ALDOC	ALDOC interactions		9.32e-10	3.59e-06	7.8e-08	6.89e-07	8	70	ISYNA1,ACO2,SHMT2,DLD,ACTN4,GLOD4,FH,PGK1
Pubmed	19454010	In vitro nuclear interactome of the HIV-1 Tat protein.	Pubmed	5.21e-10	3.71e-06	3.44e-08	3.25e-07	8	195	YBX1,RBBP7,PHB2,EIF3F,RUVBL2,PABPC1,KPNB1,PHB
Pubmed	18775504	The CCT/TRiC chaperonin is required for maturation of sphingosine kinase 1.	Pubmed	5.33e-10	3.79e-06	3.48e-08	3.29e-07	4	9	CCT3,CCT7,CCT4,CCT2
Interaction	int:TARDBP	TARDBP interactions		9.88e-10	3.8e-06	8.09e-08	7.15e-07	13	304	FLNB,RANBP1,EEF1G,RPS3,NACA,TUBB,EIF3I,PCBP1,RUVBL2,PABPC1,HNRNPA2B1,PHGDH,KHSRP
Interaction	int:ICAM1	ICAM1 interactions		1.02e-09	3.92e-06	8.17e-08	7.22e-07	10	145	CCT3,YBX1,RPS3,TUBB,CCT4,ACTN4,EIF3F,EIF3I,PABPC1,HNRNPA2B1
Coexpression Atlas	PCBC_ratio_SC_vs_MESO-15_cfr-2X-p05	Pluripotent Stem Cells_vs_Mesoderm Day 15-Confounder_removed-fold2.0_adjp0.05	PCBC_AltAnalyze	4.19e-09	4.63e-06	6.61e-07	5.01e-06	26	1976	RANBP1,NUDT5,IMPA1,CCT3,YBX1,PA2G4,EIF2S1,UCHL3,PSMA2,EIF4A1,TUBB,SRM,SHMT2,PFAS,CCT7,CCT4,CCT2,STIP1,SMS,PCBP1,RUVBL2,YWHAB,RCC2,PHGDH,KPNB1,PHB
Pathway	814926	Carbon metabolism	BioSystems: KEGG	5.94e-09	4.95e-06	4.95e-06	3.62e-05	9	93	ACO2,SHMT1,SHMT2,DLD,FH,MDH2,PGD,PGK1,PHGDH
Interaction	int:BAG3	BAG3 interactions		1.3e-09	5e-06	1.02e-07	9.01e-07	15	448	UCHL3,PSMA2,CAPZA1,CAPZB,GRB2,CCT7,PSME1,GSTO1,RUVBL2,YWHAB,GDI2,PABPC1,PGK1,ST13,VDAC1
Pubmed	22944692	A catalogue of putative HIV-1 protease host cell substrates.	Pubmed	7.14e-10	5.09e-06	4.63e-08	4.37e-07	7	124	EEF1G,PA2G4,PRDX1,DLD,MDH2,HNRNPA2B1,RCC2
Coexpression	GSE33162_UNTREATED_VS_4H_LPS_STIM_HDAC3_KO_MACROPHAGE_DN	Genes down-regulated in macrophages with knockout of HDAC3 [GeneID=8841]: untreated versus LPS.	MSigDB C7: Immunologic Signatures (v5.1)	9.48e-10	5.17e-06	9.94e-08	9.13e-07	10	200	IMPA1,CLIC1,PRDX1,CAPZA1,AHCY,SMS,GLOD4,FH,PGK1,VDAC2
Coexpression	M5382	Genes down-regulated in comparison of memory CD4 [GeneID=920] T cells versus Th2 cells.	MSigDB C7: Immunologic Signatures (v5.1)	9.48e-10	5.17e-06	9.94e-08	9.13e-07	10	200	PA2G4,AHCY,GRB2,CCT7,CCT2,STIP1,FH,GSTO1,VDAC1,VDAC2
Coexpression	M6204	Genes up-regulated in polymorphonuclear leukocytes (24h): control versus infection by A. phagocytophilum.	MSigDB C7: Immunologic Signatures (v5.1)	9.48e-10	5.17e-06	9.94e-08	9.13e-07	10	200	EEF1B2,EEF1G,YBX1,RBBP7,RPS3,PRDX1,CCT4,PSME1,EIF3I,GDI2
Coexpression	M4589	Genes down-regulated in comparison of naive T cells at day 0 versus CD25+ regulatory T cell (Treg) treated with IL4 [GeneID=3565] at day 5.	MSigDB C7: Immunologic Signatures (v5.1)	9.48e-10	5.17e-06	9.94e-08	9.13e-07	10	200	CCT3,ACO2,UCHL3,CAPZA1,CCT7,CCT2,GSTO1,KHSRP,KPNB1,PHB
Coexpression	GSE24574_BCL6_LOW_TFH_VS_TCONV_CD4_TCELL_DN	Genes down-regulated in BCL6 [GeneID=604] low follicular helper T cells versus T conv cells.	MSigDB C7: Immunologic Signatures (v5.1)	9.48e-10	5.17e-06	9.94e-08	9.13e-07	10	200	CLIC1,EIF2S1,EIF4A1,PRDX1,SRM,SHMT2,PFAS,SMS,EIF3I,PHGDH
Coexpression	M5423	Genes down-regulated in comparison of eosinophils versus Th1 cells.	MSigDB C7: Immunologic Signatures (v5.1)	9.48e-10	5.17e-06	9.94e-08	9.13e-07	10	200	PA2G4,PRDX1,TUBB,SHMT2,PFAS,CCT4,CCT2,SMS,EIF3I,PHB
Coexpression	GSE28726_NAIVE_CD4_TCELL_VS_NAIVE_VA24NEG_NKTCELL_UP	Genes up-regulated in na•ve T cells: CD4 [GeneID=920] versus Va24- NKT.	MSigDB C7: Immunologic Signatures (v5.1)	9.48e-10	5.17e-06	9.94e-08	9.13e-07	10	200	CLIC1,EIF2S1,PRDX1,AHCY,SRM,SHMT2,RUVBL2,PGK1,PHGDH,VDAC1
Coexpression	GSE24574_BCL6_HIGH_VS_LOW_TFH_CD4_TCELL_DN	Genes down-regulated in follicular helper T cells: BCL6 [GeneID=604] high versus BCL6 [GeneID=604] low.	MSigDB C7: Immunologic Signatures (v5.1)	9.48e-10	5.17e-06	9.94e-08	9.13e-07	10	200	PDIA6,IMPA1,EIF4A1,PRDX1,PFAS,CCT4,EIF3I,FH,PGD,PHGDH
Drug	D020111	Chlorodiphenyl (54% Chlorine)	CTD	5.69e-10	5.36e-06	3.58e-07	3.48e-06	24	1627	PDIA6,IMPA1,YBX1,RBBP7,RPS3,ACO2,EIF4A1,NACA,PHB2,APEX1,DLD,STIP1,ALDH2,MDH2,YWHAB,PGD,PABPC1,HNRNPA2B1,PGK1,ACTR3,VDAC1,VDAC2,KPNB1,RAD23B
Coexpression	M10914	Genes down-regulated in prefrontal cortex (PFC) of mice carrying a hemizygotic microdeletion in the 22q11.2 region.	MSigDB C2: CGP Curated Gene Sets (v5.1)	1.05e-09	5.72e-06	1.08e-07	9.91e-07	14	517	RANBP1,CCT3,EIF2S1,PSMA2,NACA,PRDX1,CCT2,STIP1,EIF3F,FH,MDH2,ST13,VDAC2,RAD23B
Pubmed	22174317	Host cell interactome of HIV-1 Rev includes RNA helicases involved in multiple facets of virus production.	Pubmed	8.04e-10	5.73e-06	5.16e-08	4.87e-07	8	206	TUBB,APEX1,STIP1,EIF3I,PABPC1,DDB1,HNRNPA2B1,KPNB1
GO: Biological Process	GO:1904874	positive regulation of telomerase RNA localization to Cajal body		2.69e-09	5.85e-06	1.7e-06	1.4e-05	5	15	CCT3,CCT7,CCT4,CCT2,RUVBL2
GO: Biological Process	GO:1904872	regulation of telomerase RNA localization to Cajal body		2.69e-09	5.85e-06	1.7e-06	1.4e-05	5	15	CCT3,CCT7,CCT4,CCT2,RUVBL2
Pubmed	18781797	Quantitative analysis of global ubiquitination in HeLa cells by mass spectrometry.	Pubmed	8.21e-10	5.85e-06	5.23e-08	4.94e-07	6	68	PSMA2,NACA,RUVBL2,DDB1,PHGDH,PHB
Computational	MORF_DEK	Neighborhood of DEK	MSigDb: C4 - CGN: Cancer Gene Neighborhood	1.72e-08	5.94e-06	5.4e-07	3.47e-06	13	235	RANBP1,PSMA2,EIF4A1,NACA,CAPZA1,PHB2,HMGB2,CCT7,CCT2,YWHAB,GDI2,PGK1,VDAC2
Disease	umls:C0279626	Squamous cell carcinoma of esophagus	DisGeNET Curated	6.7e-09	6.54e-06	6.54e-06	4.88e-05	19	885	FLNB,CLIC1,BSG,PRDX1,CAPZA1,GRB2,SHMT1,APEX1,SHMT2,STIP1,PSME1,ALDH2,GSTO1,GDI2,PGD,ST13,PHGDH,KHSRP,PHB
Interaction	int:PSMC2	PSMC2 interactions		1.72e-09	6.63e-06	1.3e-07	1.15e-06	10	153	CCT3,YBX1,PSMA2,TUBB,GRB2,SHMT2,CCT4,CCT2,PSME1,RAD23B
Interaction	int:CRY2	CRY2 interactions		1.72e-09	6.63e-06	1.3e-07	1.15e-06	10	153	RPS3,EIF4A1,SRM,CCT4,CCT2,PCBP1,RUVBL2,DDB1,PHGDH,KHSRP
Pubmed	21630459	Proteomic characterization of the human sperm nucleus.	Pubmed	9.39e-10	6.69e-06	5.92e-08	5.59e-07	10	437	EEF1G,NUDT5,PSMA2,PRDX1,TUBB,PHB2,MDH2,PGD,VDAC1,VDAC2
Coexpression	M14427	Genes down-regulated in nasopharyngeal carcinoma (NPC) compared to the normal tissue.	MSigDB C2: CGP Curated Gene Sets (v5.1)	1.33e-09	7.27e-06	1.35e-07	1.24e-06	21	1367	RANBP1,CCT3,YBX1,PA2G4,PSMA2,TUBB,AHCY,SHMT2,HMGB2,CCT4,CCT2,PPA1,GSTO1,HNRNPA2B1,PGK1,RCC2,PHGDH,FAM49B,KHSRP,KPNB1,PHB
Pubmed	23503661	Landscape of the PARKIN-dependent ubiquitylome in response to mitochondrial depolarization.	Pubmed	1.07e-09	7.63e-06	6.69e-08	6.32e-07	6	71	PSMA2,PSME1,MDH2,VDAC1,VDAC2,RAD23B
GO: Cellular Component	GO:0005832	chaperonin-containing T-complex		2.74e-08	7.85e-06	3.92e-06	2.45e-05	4	9	CCT3,CCT7,CCT4,CCT2
Interaction	int:NEDD8	NEDD8 interactions		2.05e-09	7.88e-06	1.52e-07	1.34e-06	12	261	EEF1G,YBX1,RPS3,UCHL3,PSMA2,PRDX1,TUBB,AHCY,PABPC1,DDB1,HNRNPA2B1,KHSRP
GO: Biological Process	GO:0090672	telomerase RNA localization		3.9e-09	8.48e-06	1.7e-06	1.4e-05	5	16	CCT3,CCT7,CCT4,CCT2,RUVBL2
GO: Biological Process	GO:0090670	RNA localization to Cajal body		3.9e-09	8.48e-06	1.7e-06	1.4e-05	5	16	CCT3,CCT7,CCT4,CCT2,RUVBL2
GO: Biological Process	GO:0090671	telomerase RNA localization to Cajal body		3.9e-09	8.48e-06	1.7e-06	1.4e-05	5	16	CCT3,CCT7,CCT4,CCT2,RUVBL2
Pubmed	25342745	The molecular chaperone TRiC/CCT binds to the Trp-Asp 40 (WD40) repeat protein WDR68 and promotes its folding, protein kinase DYRK1A binding, and nuclear accumulation.	Pubmed	1.39e-09	9.91e-06	8.62e-08	8.15e-07	4	11	CCT3,CCT7,CCT4,CCT2
Interaction	int:FH	FH interactions		2.76e-09	1.06e-05	2.01e-07	1.77e-06	8	80	AHCY,GRB2,DLD,GLOD4,FH,MDH2,GDI2,PGK1
Pubmed	21044950	Genome-wide YFP fluorescence complementation screen identifies new regulators for telomere signaling in human cells.	Pubmed	1.49e-09	1.06e-05	9.16e-08	8.66e-07	9	330	ISYNA1,PA2G4,PRDX1,TUBB,AHCY,SRM,APEX1,STIP1,PGD
Drug	D019328	Buthionine Sulfoximine	CTD	1.16e-09	1.09e-05	6.65e-07	6.47e-06	11	253	TXNRD1,EEF1B2,ACO2,PRDX1,GRB2,APEX1,DLD,HMGB2,PFAS,GDI2,KPNB1
Drug	D014859	Warfarin	CTD	1.2e-09	1.13e-05	6.65e-07	6.47e-06	9	138	ISYNA1,CLIC1,PA2G4,AHCY,STIP1,EIF3I,RUVBL2,GDI2,ACTR3
GO: Biological Process	GO:0010608	posttranscriptional regulation of gene expression		5.51e-09	1.2e-05	2e-06	1.65e-05	14	475	YBX1,RPS3,PA2G4,EIF2S1,PSMA2,EIF4A1,APEX1,PSME1,EIF3F,EIF3I,YWHAB,PABPC1,HNRNPA2B1,KHSRP
Coexpression	19036130-TableS1a	Mouse Viral_Mendoza-Villanueva08_1830genes	GeneSigDB	2.42e-09	1.32e-05	2.4e-07	2.21e-06	22	1561	TXNRD1,KCTD12,RANBP1,ISYNA1,NUDT5,CCT3,PA2G4,EIF2S1,UCHL3,EIF4A1,AHCY,SHMT1,APEX1,SHMT2,HMGB2,CCT7,PGD,PABPC1,ARPC1B,RCC2,PHGDH,RAD23B
Computational	module_115	Genes in module_115	MSigDb: C4 - CM: Cancer Modules	3.91e-08	1.35e-05	1.13e-06	7.23e-06	6	27	EEF1B2,EEF1G,EIF4A1,EIF3F,EIF3I,PABPC1
Pubmed	24332808	PRP19 transforms into a sensor of RPA-ssDNA after DNA damage and drives ATR activation via a ubiquitin-mediated circuitry.	Pubmed	1.94e-09	1.38e-05	1.18e-07	1.11e-06	9	340	EIF2S1,PRDX1,CAPZA1,TUBB,APEX1,RUVBL2,PABPC1,DDB1,HNRNPA2B1
Coexpression	M1507	Up-regulated in hepatocytes upon expression of NOS2 [GeneID=4843].	MSigDB C2: CGP Curated Gene Sets (v5.1)	2.6e-09	1.42e-05	2.53e-07	2.32e-06	7	69	EEF1B2,RBBP7,TUBB,SRM,HMGB2,SMS,PPA1
Interaction	int:EWSR1	EWSR1 interactions		3.76e-09	1.45e-05	2.68e-07	2.37e-06	17	650	KCTD12,EEF1B2,RANBP1,PDIA6,NUDT5,CLIC1,YBX1,BSG,EIF2S1,NACA,AHCY,STIP1,PCBP1,DDB1,PGK1,VDAC1,RAD23B
Pubmed	17081065	Proteomic and bioinformatic characterization of the biogenesis and function of melanosomes.	Pubmed	2.06e-09	1.47e-05	1.24e-07	1.18e-06	6	79	PDIA6,BSG,PRDX1,AHCY,CCT4,YWHAB
Interaction	int:PSMA3	PSMA3 interactions		3.85e-09	1.48e-05	2.69e-07	2.38e-06	12	276	CCT3,PSMA2,CCT4,CCT2,ACTN4,STIP1,PSME1,MDH2,HNRNPA2B1,PGK1,KHSRP,RAD23B
Pubmed	16497536	Affinity purification reveals the association of WD40 protein constitutive photomorphogenic 1 with the hetero-oligomeric TCP-1 chaperonin complex in mammalian cells.	Pubmed	2.09e-09	1.49e-05	1.25e-07	1.18e-06	4	12	CCT3,CCT7,CCT4,CCT2
Pubmed	17289661	Molecular composition of IMP1 ribonucleoprotein granules.	Pubmed	2.15e-09	1.53e-05	1.27e-07	1.2e-06	5	36	YBX1,RPS3,ACTN4,PABPC1,HNRNPA2B1
Drug	C002741	N-nitrosomorpholine	CTD	1.62e-09	1.53e-05	8.49e-07	8.26e-06	12	333	PDIA6,EIF4A1,PRDX1,AHCY,CCT2,ACTN4,STIP1,PPA1,PSME1,ALDH2,GDI2,VDAC2
Pubmed	23658844	The novel ubiquitin ligase complex, SCF(Fbxw4), interacts with the COP9 signalosome in an F-box dependent manner, is mutated, lost and under-expressed in human cancers.	Pubmed	2.48e-09	1.77e-05	1.46e-07	1.38e-06	5	37	CCT3,PSMA2,CCT7,CCT4,CCT2
Coexpression	18160665-TableS5	Human Lymphoma_Lam08_1502genes	GeneSigDB	3.28e-09	1.79e-05	3.14e-07	2.88e-06	17	900	TXNRD1,EEF1B2,CMPK1,CCT3,EIF2S1,TUBB,PHB2,GRB2,APEX1,DLD,HMGB2,FH,GSTO1,RUVBL2,PGD,DDB1,KPNB1
Drug	CID000000762	GTP - Na	Stitch	1.9e-09	1.79e-05	9.43e-07	9.18e-06	18	925	EEF1B2,RANBP1,EEF1G,IMPA1,RPS3,EIF2S1,EIF4A1,TUBB,GRB2,CCT7,CCT4,CCT2,EIF3F,EIF3I,YWHAB,GDI2,PABPC1,KPNB1
Coexpression	M6825	Genes up-regulated in monocytes: untreated versus anti- FcgRIIB.	MSigDB C7: Immunologic Signatures (v5.1)	3.4e-09	1.85e-05	3.2e-07	2.94e-06	9	166	CCT3,PSMA2,EIF4A1,SRM,CCT7,EIF3F,GDI2,PGK1,PHGDH
Interaction	int:TUBA1C	TUBA1C interactions		5.07e-09	1.95e-05	3.49e-07	3.08e-06	10	171	TXNRD1,CCT3,BSG,TUBB,GRB2,CCT7,CCT4,CCT2,STIP1,PHGDH
Interaction	int:PARK2	PARK2 interactions		5.24e-09	2.02e-05	3.54e-07	3.12e-06	14	420	PDIA6,CCT3,PSMA2,NACA,PRDX1,TUBB,CCT2,PSME1,MDH2,RUVBL2,HNRNPA2B1,VDAC1,VDAC2,RAD23B
Pubmed	21853274	Shotgun proteomics and network analysis of ubiquitin-related proteins from human breast carcinoma epithelial cells.	Pubmed	2.85e-09	2.03e-05	1.66e-07	1.57e-06	5	38	PSMA2,RUVBL2,HNRNPA2B1,PHGDH,PHB
GO: Cellular Component	GO:0002199	zona pellucida receptor complex		7.14e-08	2.04e-05	6.81e-06	4.25e-05	4	11	CCT3,CCT7,CCT4,CCT2
Coexpression Atlas	facebase_RNAseq_e9.5_MandArch_2500	facebase_RNAseq_e9.5_MandArch_2500	Gudmap RNAseq	1.86e-08	2.06e-05	2.24e-06	1.7e-05	22	1525	RANBP1,PA2G4,EIF4A1,TUBB,AHCY,SRM,SHMT1,SHMT2,PFAS,CCT4,SMS,MDH2,PCBP1,GSTO1,PGD,ST13,RCC2,PHGDH,FAM49B,KHSRP,PHB,RAD23B
Coexpression Atlas	facebase_RNAseq_e9.5_MaxArch_2500_K4	facebase_RNAseq_e9.5_MaxArch_2500_K4	Gudmap RNAseq	1.88e-08	2.07e-05	2.24e-06	1.7e-05	19	1126	RANBP1,ISYNA1,PA2G4,UCHL3,EIF4A1,TUBB,AHCY,SRM,SHMT1,APEX1,SHMT2,PFAS,STIP1,SMS,PCBP1,GSTO1,RUVBL2,RCC2,PHGDH
Drug	CID000001060	pyruvic acid	Stitch	2.25e-09	2.12e-05	1.06e-06	1.03e-05	13	424	BSG,ACO2,SHMT1,SHMT2,DLD,CCT4,ALDH2,FH,MDH2,PGD,PGK1,VDAC1,KPNB1
Domain	IPR002194	Chaperonin_TCP-1_CS	InterPro	4.17e-08	2.14e-05	5.93e-06	4.04e-05	4	9	CCT3,CCT7,CCT4,CCT2
Domain	IPR001844	Chaprnin_Cpn60	InterPro	4.17e-08	2.14e-05	5.93e-06	4.04e-05	4	9	CCT3,CCT7,CCT4,CCT2
Coexpression	GSE7568_IL4_VS_IL4_AND_DEXAMETHASONE_TREATED_MACROPHAGE_UP	Genes up-regulated in macrophages differentiated for 5 days in the presence of: IL4 [GeneID=3565] versus IL4 [GeneID=3565] and dexamethasone [PubChem=5743].	MSigDB C7: Immunologic Signatures (v5.1)	3.98e-09	2.17e-05	3.68e-07	3.38e-06	9	169	EEF1G,PTPN6,YBX1,RBBP7,DLD,PCBP1,PGD,PABPC1,PGK1
Coexpression	M10236	Genes up-regulated in biphasic (mixed) vs epithelial subtypes of malignant peritoneal mesothelioma.	MSigDB C2: CGP Curated Gene Sets (v5.1)	4.05e-09	2.21e-05	3.68e-07	3.38e-06	11	305	CCT3,PSMA2,AHCY,GRB2,CCT2,STIP1,EIF3I,GDI2,PABPC1,PGK1,VDAC1
Coexpression Atlas	facebase_RNAseq_e9.5_MandArch_2500_K3	facebase_RNAseq_e9.5_MandArch_2500_K3	Gudmap RNAseq	2.03e-08	2.24e-05	2.24e-06	1.7e-05	20	1260	RANBP1,PA2G4,EIF4A1,TUBB,SRM,SHMT1,SHMT2,PFAS,CCT4,MDH2,PCBP1,GSTO1,PGD,ST13,RCC2,PHGDH,FAM49B,KHSRP,PHB,RAD23B
Interaction	int:CDC5L	CDC5L interactions		5.91e-09	2.27e-05	3.92e-07	3.46e-06	16	583	CCT3,RBBP7,RPS3,PSMA2,EIF4A1,CAPZA1,TUBB,CCT7,CCT4,CCT2,PCBP1,RUVBL2,DDB1,HNRNPA2B1,PHGDH,KPNB1
Coexpression	M16066	Genes down-regulated in lymphoblastoid cells from the European population compared to those from the Asian population.	MSigDB C2: CGP Curated Gene Sets (v5.1)	4.99e-09	2.72e-05	4.46e-07	4.09e-06	14	584	TXNRD1,CMPK1,EIF2S1,PSMA2,DLD,CCT4,CCT2,PPA1,MDH2,PCBP1,GDI2,DDB1,ST13,VDAC1
Computational	MORF_ERH	Neighborhood of ERH	MSigDb: C4 - CGN: Cancer Gene Neighborhood	8.72e-08	3.01e-05	2.32e-06	1.49e-05	9	106	CCT3,PSMA2,EIF4A1,PRDX1,PHB2,CCT7,CCT2,YWHAB,GDI2
Pubmed	24189400	Perturbation of the mutated EGFR interactome identifies vulnerabilities and resistance mechanisms.	Pubmed	4.43e-09	3.16e-05	2.57e-07	2.43e-06	8	256	PDIA6,CCT3,RPS3,TUBB,PHB2,GRB2,HNRNPA2B1,PHB
Interaction	int:METTL21B	METTL21B interactions		8.48e-09	3.26e-05	5.53e-07	4.89e-06	7	59	CCT3,CCT7,CCT4,CCT2,STIP1,MDH2,RUVBL2
Computational	MORF_HDAC1	Neighborhood of HDAC1	MSigDb: C4 - CGN: Cancer Gene Neighborhood	1.02e-07	3.52e-05	2.52e-06	1.62e-05	12	226	PDIA6,EIF4A1,NACA,CAPZA1,PHB2,HMGB2,CCT7,CCT2,YWHAB,GDI2,PGK1,VDAC2
Domain	PS00995	TCP1_3	PROSITE	6.93e-08	3.56e-05	5.93e-06	4.04e-05	4	10	CCT3,CCT7,CCT4,CCT2
Domain	IPR017998	Chaperone_TCP-1	InterPro	6.93e-08	3.56e-05	5.93e-06	4.04e-05	4	10	CCT3,CCT7,CCT4,CCT2
Domain	PS00751	TCP1_2	PROSITE	6.93e-08	3.56e-05	5.93e-06	4.04e-05	4	10	CCT3,CCT7,CCT4,CCT2
Domain	PS00750	TCP1_1	PROSITE	6.93e-08	3.56e-05	5.93e-06	4.04e-05	4	10	CCT3,CCT7,CCT4,CCT2
Interaction	int:VHL	VHL interactions		9.44e-09	3.64e-05	6.06e-07	5.35e-06	12	299	EEF1B2,CCT3,BSG,RBBP7,RPS3,PRDX1,CAPZB,PFAS,CCT7,CCT4,CCT2,HNRNPA2B1
GO: Biological Process	GO:1904869	regulation of protein localization to Cajal body		1.68e-08	3.65e-05	4.56e-06	3.76e-05	4	8	CCT3,CCT7,CCT4,CCT2
GO: Biological Process	GO:1904871	positive regulation of protein localization to Cajal body		1.68e-08	3.65e-05	4.56e-06	3.76e-05	4	8	CCT3,CCT7,CCT4,CCT2
Interaction	int:MEPCE	MEPCE interactions		9.74e-09	3.75e-05	6.15e-07	5.43e-06	10	183	YBX1,RPS3,EIF4A1,CAPZB,CCT4,CCT2,RUVBL2,HNRNPA2B1,PHGDH,KPNB1
Coexpression	16265353-SuppTable1	Human Bladder_Aaboe05_230genes	GeneSigDB	6.92e-09	3.77e-05	6.08e-07	5.59e-06	9	180	FLNB,PDIA6,BSG,TUBB,AHCY,CAPZB,SHMT2,VDAC1,KPNB1
Pubmed	12665801	Exploring proteomes and analyzing protein processing by mass spectrometric identification of sorted N-terminal peptides.	Pubmed	5.31e-09	3.78e-05	3.05e-07	2.88e-06	8	262	EEF1G,CAPZB,CCT4,CCT2,SMS,RUVBL2,YWHAB,ARPC1B
Drug	CID000001112	succinic semialdehyde	Stitch	4.15e-09	3.91e-05	1.86e-06	1.81e-05	7	69	IMPA1,ACO2,SHMT1,SHMT2,DLD,ALDH2,MDH2
Pubmed	20348541	Proteomics analysis of the estrogen receptor alpha receptosome.	Pubmed	5.56e-09	3.96e-05	3.17e-07	2.99e-06	6	93	PA2G4,EIF4A1,TUBB,SHMT2,CCT2,HNRNPA2B1
Pubmed	24583282	A systems wide mass spectrometric based linear motif screen to identify dominant in-vivo interacting proteins for the ubiquitin ligase MDM2.	Pubmed	6.12e-09	4.36e-05	3.46e-07	3.27e-06	5	44	RANBP1,RPS3,PA2G4,TUBB,RUVBL2
Coexpression	17210682-SuppTable3	Human Colon_Grade07_1102genes	GeneSigDB	8.13e-09	4.43e-05	7.03e-07	6.46e-06	16	833	RANBP1,EEF1G,CLIC1,RPS3,EIF4A1,APEX1,HMGB2,CCT2,PSME1,MDH2,PCBP1,GDI2,PGD,HNRNPA2B1,ACTR3,KHSRP
Coexpression	GSE14415_INDUCED_TREG_VS_FAILED_INDUCED_TREG_UP	Genes up-regulated in T reg: induced versus failed induced.	MSigDB C7: Immunologic Signatures (v5.1)	8.38e-09	4.57e-05	7.14e-07	6.56e-06	9	184	RANBP1,RBBP7,UCHL3,PRDX1,SHMT1,SHMT2,PPA1,GSTO1,PGK1
Computational	GNF2_RAN	Neighborhood of RAN	MSigDb: C4 - CGN: Cancer Gene Neighborhood	1.33e-07	4.59e-05	2.94e-06	1.89e-05	8	80	RANBP1,CCT3,PA2G4,EIF2S1,PSMA2,CCT7,CCT4,CCT2
Interaction	int:SNW1	SNW1 interactions		1.2e-08	4.61e-05	7.43e-07	6.57e-06	15	528	EEF1G,CCT3,RBBP7,CAPZA1,TUBB,CCT7,CCT4,CCT2,PCBP1,RUVBL2,PABPC1,DDB1,HNRNPA2B1,PHGDH,KPNB1
Computational	module_32	Genes in module_32	MSigDb: C4 - CM: Cancer Modules	1.36e-07	4.7e-05	2.94e-06	1.89e-05	12	232	EEF1B2,EEF1G,YBX1,RPS3,EIF2S1,EIF4A1,APEX1,EIF3F,EIF3I,PCBP1,PABPC1,HNRNPA2B1
Pubmed	24816145	A COFRADIC protocol to study protein ubiquitination.	Pubmed	6.73e-09	4.79e-05	3.75e-07	3.54e-06	7	171	NACA,GRB2,RUVBL2,DDB1,PHGDH,VDAC1,KPNB1
Pubmed	26693507	The dynamic interactome of human Aha1 upon Y223 phosphorylation.	Pubmed	6.74e-09	4.8e-05	3.75e-07	3.54e-06	6	96	CCT3,RPS3,CCT4,CCT2,HNRNPA2B1,KPNB1
GO: Cellular Component	GO:1990904	ribonucleoprotein complex		1.69e-07	4.84e-05	9.68e-06	6.04e-05	15	745	YBX1,RPS3,PA2G4,EIF2S1,PSMA2,TUBB,APEX1,ACTN4,EIF3F,EIF3I,PCBP1,RUVBL2,PABPC1,HNRNPA2B1,KHSRP
GO: Cellular Component	GO:0030529	intracellular ribonucleoprotein complex		1.69e-07	4.84e-05	9.68e-06	6.04e-05	15	745	YBX1,RPS3,PA2G4,EIF2S1,PSMA2,TUBB,APEX1,ACTN4,EIF3F,EIF3I,PCBP1,RUVBL2,PABPC1,HNRNPA2B1,KHSRP
Coexpression Atlas	facebase_RNAseq_e9.5_OlfPlac_2500_K3	facebase_RNAseq_e9.5_OlfPlac_2500_K3	Gudmap RNAseq	4.41e-08	4.88e-05	4.43e-06	3.36e-05	19	1188	RANBP1,PTPN6,PA2G4,UCHL3,EIF4A1,PRDX1,TUBB,AHCY,SHMT1,HMGB2,PFAS,STIP1,SMS,EIF3I,PCBP1,ST13,PHGDH,KHSRP,RAD23B
Coexpression	M1944	Genes down-regulated by overexpression of MAD1 [GeneID=4084] in primary thymocytes from RAG2 [GeneID=5897] knockout mice.	MSigDB C2: CGP Curated Gene Sets (v5.1)	9.16e-09	4.99e-05	7.68e-07	7.05e-06	6	47	EEF1G,AHCY,SRM,APEX1,PPA1,RAD23B
Pathway	198803	Translation Factors	BioSystems: WikiPathways	6.08e-08	5.07e-05	2.54e-05	0.000185	7	57	EEF1B2,EEF1G,EIF2S1,EIF4A1,EIF3F,EIF3I,PABPC1
Interaction	int:CUL2	CUL2 interactions		1.33e-08	5.12e-05	8.12e-07	7.17e-06	14	452	EEF1B2,EEF1G,YBX1,RPS3,PRDX1,TUBB,SHMT2,PCBP1,PABPC1,HNRNPA2B1,ST13,PHGDH,KHSRP,KPNB1
Coexpression	M12104	Genes down-regulated in BJAB cells (B-lymphoma) after leucine [PubChem=857] deprivation.	MSigDB C2: CGP Curated Gene Sets (v5.1)	9.65e-09	5.26e-05	7.97e-07	7.32e-06	9	187	PTPN6,PDIA6,EIF2S1,SRM,CCT4,CCT2,STIP1,PGK1,VDAC1
Pubmed	26561776	Reversible oxidation of phosphatase and tensin homolog (PTEN) alters its interactions with signaling and regulatory proteins.	Pubmed	7.63e-09	5.44e-05	4.21e-07	3.98e-06	6	98	FLNB,RPS3,PRDX1,TUBB,DDB1,RCC2
Pubmed	16791210	Dynamic proteomics in individual human cells uncovers widespread cell-cycle dependence of nuclear proteins.	Pubmed	7.71e-09	5.49e-05	4.23e-07	3.99e-06	5	46	FLNB,CLIC1,BSG,RBBP7,ACTN4
Coexpression	M18436	Up-regulated genes in hepatocellular carcinoma (HCC) subclass G3, defined by unsupervised clustering.	MSigDB C2: CGP Curated Gene Sets (v5.1)	1.01e-08	5.51e-05	8.23e-07	7.55e-06	9	188	CLIC1,EIF2S1,SRM,CCT4,CCT2,PGD,PGK1,KPNB1,PHB
Coexpression	M1687	Proteins secreted in co-culture of LKR-13 tumor cells (non-small cell lung cancer, NSCLC) and MLg stroma cells (fibroblasts).	MSigDB C2: CGP Curated Gene Sets (v5.1)	1.11e-08	6.06e-05	8.91e-07	8.18e-06	8	132	IMPA1,PRDX1,ACTN4,GLOD4,MDH2,GSTO1,YWHAB,PGK1
Computational	GCM_ACTG1	Neighborhood of ACTG1	MSigDb: C4 - CGN: Cancer Gene Neighborhood	1.77e-07	6.11e-05	3.59e-06	2.31e-05	9	115	EEF1B2,EEF1G,CLIC1,RPS3,EIF4A1,NACA,APEX1,PSME1,PCBP1
Pubmed	21987572	Ubiquitin ligase substrate identification through quantitative proteomics at both the protein and peptide levels.	Pubmed	8.62e-09	6.14e-05	4.65e-07	4.4e-06	6	100	PSMA2,RUVBL2,DDB1,PHGDH,VDAC1,KPNB1
Pubmed	21800051	The interaction between ubiquitin C-terminal hydrolase 37 and glucose-regulated protein 78 in hepatocellular carcinoma.	Pubmed	8.62e-09	6.14e-05	4.65e-07	4.4e-06	6	100	EEF1G,EIF4A1,NACA,PRDX1,CAPZA1,ACTN4
Interaction	int:CD4	CD4 interactions		1.65e-08	6.35e-05	9.92e-07	8.76e-06	8	100	EEF1B2,TUBB,EIF3I,HNRNPA2B1,VDAC1,VDAC2,KPNB1,PHB
GO: Biological Process	GO:1990173	protein localization to nucleoplasm		3.01e-08	6.54e-05	5.95e-06	4.91e-05	4	9	CCT3,CCT7,CCT4,CCT2
GO: Biological Process	GO:1904867	protein localization to Cajal body		3.01e-08	6.54e-05	5.95e-06	4.91e-05	4	9	CCT3,CCT7,CCT4,CCT2
GO: Biological Process	GO:1903405	protein localization to nuclear body		3.01e-08	6.54e-05	5.95e-06	4.91e-05	4	9	CCT3,CCT7,CCT4,CCT2
Interaction	int:GAN	GAN interactions		1.88e-08	7.23e-05	1.11e-06	9.82e-06	10	196	CCT3,RPS3,EIF4A1,PRDX1,TUBB,CCT7,CCT4,CCT2,EIF3I,PABPC1
Coexpression	15208663-SuppTable1a	Human Colon_Kim04_285genes	GeneSigDB	1.39e-08	7.58e-05	1.1e-06	1.01e-05	9	195	RANBP1,CCT3,PSMA2,APEX1,SHMT2,CCT7,SMS,PABPC1,PGK1
Computational	module_305	Genes in module_305	MSigDb: C4 - CM: Cancer Modules	2.28e-07	7.88e-05	4.38e-06	2.81e-05	5	19	ACO2,SHMT1,ALDH2,FH,MDH2
Coexpression Atlas	facebase_RNAseq_e9.5_FaceMes_2500	facebase_RNAseq_e9.5_FaceMes_2500	Gudmap RNAseq	7.26e-08	8.02e-05	6.68e-06	5.07e-05	19	1226	TXNRD1,RANBP1,ISYNA1,NUDT5,PA2G4,UCHL3,EIF4A1,PRDX1,TUBB,AHCY,SRM,SHMT1,APEX1,SHMT2,SMS,PCBP1,RUVBL2,RCC2,PHGDH
Interaction	int:HSD17B10	HSD17B10 interactions		2.08e-08	8.02e-05	1.22e-06	1.07e-05	8	103	ISYNA1,CLIC1,UCHL3,DLD,STIP1,HNRNPA2B1,ACTR3,PHB
Computational	module_149	Genes in module_149	MSigDb: C4 - CM: Cancer Modules	2.44e-07	8.42e-05	4.43e-06	2.85e-05	6	36	EEF1B2,EEF1G,EIF4A1,EIF3F,EIF3I,PABPC1
Pubmed	23703321	A regulatory circuit that involves HR23B and HDAC6 governs the biological response to HDAC inhibitors.	Pubmed	1.19e-08	8.45e-05	6.36e-07	6.01e-06	5	50	CCT3,TUBB,CCT7,PGK1,RAD23B
Pubmed	9819444	Maturation of human cyclin E requires the function of eukaryotic chaperonin CCT.	Pubmed	1.21e-08	8.6e-05	6.42e-07	6.06e-06	3	4	CCT7,CCT4,CCT2
Coexpression	GSE41867_NAIVE_VS_EFFECTOR_CD8_TCELL_DN	Genes down-regulated in CD8 T cells: na•ve versus effectors.	MSigDB C7: Immunologic Signatures (v5.1)	1.66e-08	9.04e-05	1.28e-06	1.17e-05	9	199	RANBP1,CCT3,PA2G4,SHMT1,PFAS,CCT4,CCT2,YWHAB,FAM49B
Pubmed	16085932	A novel, evolutionarily conserved protein phosphatase complex involved in cisplatin sensitivity.	Pubmed	1.28e-08	9.12e-05	6.76e-07	6.38e-06	4	18	CCT3,CCT7,CCT4,CCT2
Pubmed	19156129	An integrated workflow for charting the human interaction proteome: insights into the PP2A system.	Pubmed	1.3e-08	9.24e-05	6.79e-07	6.42e-06	6	107	CCT3,CAPZB,CCT7,CCT4,CCT2,KPNB1
Coexpression	M3441	Genes up-regulated in comparison of intrathymic T progenitor cells (ITTP) versus naive CD4 [GeneID=920] T cells from cord blood.	MSigDB C7: Immunologic Signatures (v5.1)	1.73e-08	9.44e-05	1.28e-06	1.17e-05	9	200	TXNRD1,PA2G4,EIF4A1,TUBB,DLD,HMGB2,CCT7,GSTO1,PGD
Coexpression	M4531	Genes down-regulated in comparison of unstimulated NK cells versus those stimulated with IL2 [GeneID=3558] at 16 h.	MSigDB C7: Immunologic Signatures (v5.1)	1.73e-08	9.44e-05	1.28e-06	1.17e-05	9	200	TXNRD1,RANBP1,PA2G4,EIF2S1,TUBB,SHMT2,CCT7,CCT2,STIP1
Coexpression	M5300	Genes down-regulated in comparison of untreated CD4 [GeneID=920] memory T cells from old donors versus those treated with TSST at 40 h.	MSigDB C7: Immunologic Signatures (v5.1)	1.73e-08	9.44e-05	1.28e-06	1.17e-05	9	200	RANBP1,CCT3,TUBB,SHMT1,STIP1,ALDH2,FH,GSTO1,PHB
Coexpression	M4533	Genes down-regulated in comparison of unstimulated NK cells versus those stimulated with IL2 [GeneID=3600] at 16 h.	MSigDB C7: Immunologic Signatures (v5.1)	1.73e-08	9.44e-05	1.28e-06	1.17e-05	9	200	RANBP1,PA2G4,EIF2S1,SHMT2,CCT7,CCT2,STIP1,FH,VDAC1
Computational	MORF_AP2M1	Neighborhood of AP2M1	MSigDb: C4 - CGN: Cancer Gene Neighborhood	3e-07	0.000104	5.18e-06	3.32e-05	11	203	CLIC1,EIF4A1,NACA,CAPZA1,CAPZB,CCT7,ACTN4,YWHAB,GDI2,PGD,PGK1
GO: Molecular Function	GO:0003684	damaged DNA binding		2.35e-07	0.000104	3.48e-05	0.000232	6	65	RPS3,APEX1,HMGB2,RUVBL2,DDB1,RAD23B
Computational	MORF_AP3D1	Neighborhood of AP3D1	MSigDb: C4 - CGN: Cancer Gene Neighborhood	3.16e-07	0.000109	5.19e-06	3.33e-05	9	123	PDIA6,CAPZA1,CAPZB,CCT7,RUVBL2,YWHAB,PGK1,ACTR3,VDAC2
Coexpression	M1475	Genes down-regulated in kidney biopsies from patients with acute transplant rejection compared to the biopsies from patients with well functioning kidneys more than 1-year post transplant.	MSigDB C2: CGP Curated Gene Sets (v5.1)	2.04e-08	0.000111	1.48e-06	1.36e-05	13	546	ACO2,AHCY,SHMT1,DLD,GLOD4,ALDH2,EIF3I,FH,PGK1,ST13,VDAC1,VDAC2,PHB
Drug	C016104	sodium bichromate	CTD	1.19e-08	0.000112	5.09e-06	4.95e-05	22	1590	TXNRD1,KCTD12,EEF1B2,EEF1G,PDIA6,CCT3,CLIC1,YBX1,RBBP7,RPS3,PA2G4,EIF2S1,EIF4A1,PRDX1,SRM,SHMT1,APEX1,HMGB2,CCT7,CCT2,STIP1,GSTO1
Coexpression	M6506	Genes up-regulated by MYC [GeneID=4609] and whose promoters are bound by MYC, according to MYC Target Gene Database.	MSigDB C2: CGP Curated Gene Sets (v5.1)	2.08e-08	0.000114	1.5e-06	1.37e-05	8	143	PA2G4,EIF2S1,EIF4A1,SRM,SHMT1,APEX1,HNRNPA2B1,PHB
Computational	MORF_FBL	Neighborhood of FBL	MSigDb: C4 - CGN: Cancer Gene Neighborhood	3.63e-07	0.000125	5.68e-06	3.65e-05	9	125	CCT3,YBX1,EIF4A1,AHCY,PHB2,CCT7,CCT2,RUVBL2,VDAC2
Pubmed	21525035	PEX14 is required for microtubule-based peroxisome motility in human cells.	Pubmed	1.76e-08	0.000126	9.17e-07	8.66e-06	5	54	CCT3,TUBB,CCT7,CCT4,CCT2
Interaction	int:MYC	MYC interactions		3.3e-08	0.000127	1.9e-06	1.68e-05	16	659	EEF1G,CCT3,YBX1,EIF2S1,PSMA2,EIF4A1,PRDX1,TUBB,CCT4,CCT2,EIF3I,PCBP1,RUVBL2,YWHAB,DDB1,KPNB1
Pubmed	21565611	Mapping the NPHP-JBTS-MKS protein network reveals ciliopathy disease genes and pathways.	Pubmed	1.96e-08	0.00014	1.01e-06	9.57e-06	10	602	YBX1,PSMA2,PRDX1,TUBB,FH,YWHAB,GDI2,PGD,HNRNPA2B1,PGK1
GO: Biological Process	GO:0019752	carboxylic acid metabolic process		6.46e-08	0.00014	1.17e-05	9.66e-05	18	1003	TXNRD1,BSG,ACO2,PSMA2,AHCY,SHMT1,SHMT2,DLD,PFAS,SMS,PPA1,PSME1,FH,MDH2,GSTO1,PGD,PGK1,PHGDH
Drug	D008148	Lovastatin	CTD	1.51e-08	0.000142	6.17e-06	6e-05	9	184	ISYNA1,CLIC1,PA2G4,AHCY,STIP1,EIF3I,RUVBL2,GDI2,ACTR3
Coexpression	15260889-TableS2a	Human Breast_Dairkee04_479genes	GeneSigDB	2.66e-08	0.000145	1.88e-06	1.73e-05	11	366	NUDT5,PA2G4,PSMA2,AHCY,SHMT1,SHMT2,HMGB2,MDH2,PCBP1,ARPC1B,RAD23B
Pathway	106246	Folding of actin by CCT/TriC	BioSystems: REACTOME	1.8e-07	0.00015	5e-05	0.000365	4	9	CCT3,CCT7,CCT4,CCT2
Interaction	int:AHSA1	AHSA1 interactions		3.93e-08	0.000151	2.22e-06	1.96e-05	9	158	CCT3,RPS3,CCT4,CCT2,STIP1,PGD,HNRNPA2B1,KPNB1,RAD23B
Coexpression	18535662-TableS2b	Mouse Lymphoma_Wu08_1016genes	GeneSigDB	2.79e-08	0.000152	1.95e-06	1.79e-05	12	460	RANBP1,EEF1G,YBX1,UCHL3,HMGB2,CCT4,CCT2,SMS,PPA1,EIF3I,HNRNPA2B1,RAD23B
Drug	CID000000175	acetate	Stitch	1.62e-08	0.000153	6.36e-06	6.19e-05	14	599	FLNB,IMPA1,BSG,ACO2,APEX1,DLD,CCT4,ALDH2,FH,MDH2,GSTO1,PGD,PGK1,KPNB1
Pubmed	24244333	Profiling of Parkin-binding partners using tandem affinity purification.	Pubmed	2.2e-08	0.000157	1.13e-06	1.06e-05	7	203	PDIA6,CCT3,NACA,PRDX1,TUBB,RUVBL2,HNRNPA2B1
Computational	MORF_BUB3	Neighborhood of BUB3	MSigDb: C4 - CGN: Cancer Gene Neighborhood	4.67e-07	0.000161	6.99e-06	4.49e-05	12	260	PDIA6,CCT3,CAPZA1,SRM,PHB2,CCT7,CCT2,FH,RUVBL2,VDAC1,VDAC2,KHSRP
Pubmed	25659154	ABCE1 is a highly conserved RNA silencing suppressor.	Pubmed	2.27e-08	0.000162	1.16e-06	1.09e-05	7	204	FLNB,ISYNA1,RBBP7,PSMA2,SRM,APEX1,VDAC2
Interaction	int:CHAF1A	CHAF1A interactions		4.32e-08	0.000166	2.38e-06	2.1e-05	10	214	RBBP7,RPS3,HMGB2,EIF3F,EIF3I,RUVBL2,YWHAB,PABPC1,ST13,RCC2
Interaction	int:TXN	TXN interactions		4.32e-08	0.000167	2.38e-06	2.1e-05	8	113	PTPN6,IMPA1,PRDX1,APEX1,ACTN4,STIP1,GLOD4,GSTO1
Computational	MORF_UBE2I	Neighborhood of UBE2I	MSigDb: C4 - CGN: Cancer Gene Neighborhood	4.86e-07	0.000168	6.99e-06	4.49e-05	11	213	EEF1G,CLIC1,YBX1,EIF4A1,NACA,PHB2,CCT7,CCT2,GDI2,PABPC1,PGK1
Drug	C005961	bis(tri-n-butyltin)oxide	CTD	1.81e-08	0.00017	6.82e-06	6.63e-05	13	505	TXNRD1,PTPN6,EIF2S1,PRDX1,APEX1,SHMT2,HMGB2,PSME1,HNRNPA2B1,RCC2,VDAC1,PHB,RAD23B
Coexpression	M12113	Genes whose promoters contain E-box motifs and whose expression changed in MYCN-3 cells (neuroblastoma) upon induction of MYCN [GeneID=4613].	MSigDB C2: CGP Curated Gene Sets (v5.1)	3.18e-08	0.000173	2.17e-06	2e-05	15	794	NUDT5,RBBP7,PA2G4,EIF2S1,UCHL3,TUBB,SRM,GRB2,SHMT1,CCT7,CCT2,STIP1,PGK1,KPNB1,PHB
Coexpression	M19681	Genes upregulated in peripheral blood lymphocytes (PBL) from patients with well functioning kidneys more than 1-year post transplant compared to those from normal living kidney donors.	MSigDB C2: CGP Curated Gene Sets (v5.1)	3.19e-08	0.000174	2.17e-06	2e-05	8	151	EEF1B2,PA2G4,ACO2,PSMA2,CAPZB,CCT7,EIF3F,VDAC1
Coexpression	M1571	Genes down-regulated in embryonic stem cells from TCEB3 [GeneID=6924] knockout mice.	MSigDB C2: CGP Curated Gene Sets (v5.1)	3.23e-08	0.000176	2.18e-06	2e-05	9	215	CCT3,YBX1,PSMA2,TUBB,ALDH2,RUVBL2,ST13,VDAC1,PHB
Pubmed	19725029	Prohibitin regulates TGF-beta induced apoptosis as a downstream effector of Smad-dependent and -independent signaling.	Pubmed	2.5e-08	0.000178	1.26e-06	1.19e-05	4	21	CAPZA1,YWHAB,VDAC2,PHB
Interaction	int:MYO18A	MYO18A interactions		4.62e-08	0.000178	2.51e-06	2.21e-05	9	161	FLNB,CAPZA1,CAPZB,GRB2,SHMT2,HMGB2,ACTN4,ARPC1B,ACTR3
Pubmed	15952740	Protein profiling of human pancreatic islets by two-dimensional gel electrophoresis and mass spectrometry.	Pubmed	2.54e-08	0.000181	1.28e-06	1.21e-05	5	58	PDIA6,ACO2,PGK1,VDAC1,VDAC2
Interaction	int:METTL18	METTL18 interactions		5.08e-08	0.000196	2.72e-06	2.4e-05	6	45	CCT3,CCT7,CCT4,CCT2,EIF3I,RUVBL2
Interaction	int:PDK3	PDK3 interactions		5.34e-08	0.000206	2.81e-06	2.48e-05	5	23	CCT3,DLD,CCT7,CCT4,CCT2
Interaction	int:HSPA5	HSPA5 interactions		5.4e-08	0.000208	2.81e-06	2.48e-05	13	425	TXNRD1,PDIA6,YBX1,RPS3,PSMA2,EIF4A1,GRB2,SHMT2,STIP1,RUVBL2,YWHAB,HNRNPA2B1,KPNB1
GO: Biological Process	GO:0065003	macromolecular complex assembly		9.72e-08	0.000211	1.62e-05	0.000134	24	1825	TXNRD1,KCTD12,CCT3,RBBP7,RPS3,CAPZA1,TUBB,CAPZB,GRB2,SHMT1,SHMT2,HMGB2,CCT2,EIF3F,EIF3I,FH,YWHAB,DDB1,ARPC1B,ST13,ACTR3,VDAC2,KPNB1,RAD23B
Interaction	int:NPM1	NPM1 interactions		5.56e-08	0.000214	2.84e-06	2.51e-05	15	593	FLNB,EEF1B2,EEF1G,YBX1,RPS3,PA2G4,EIF2S1,EIF4A1,GRB2,APEX1,CCT2,PPA1,EIF3I,PCBP1,PHB
Interaction	int:RDX	RDX interactions		5.6e-08	0.000216	2.84e-06	2.51e-05	7	77	ISYNA1,CLIC1,UCHL3,STIP1,PPA1,GDI2,PGD
Pubmed	18715871	PP4R4/KIAA1622 forms a novel stable cytosolic complex with phosphoprotein phosphatase 4.	Pubmed	3.05e-08	0.000217	1.52e-06	1.43e-05	4	22	CCT3,CCT7,CCT4,CCT2
Coexpression	M17723	Genes down-regulated by 2-methoxyestradiol (2ME2) [PubChem=1573] in the MM.1S cell line (multiple myeloma) sensitive to dexamethasone [PubChem=5743].	MSigDB C2: CGP Curated Gene Sets (v5.1)	4.09e-08	0.000223	2.72e-06	2.5e-05	7	102	PTPN6,TUBB,PHB2,EIF3F,YWHAB,PABPC1,PGK1
Computational	MORF_ACTG1	Neighborhood of ACTG1	MSigDb: C4 - CGN: Cancer Gene Neighborhood	6.55e-07	0.000226	9.04e-06	5.81e-05	9	134	EEF1B2,EEF1G,CLIC1,YBX1,RPS3,EIF4A1,NACA,PABPC1,PGK1
Domain	PF00118	Cpn60_TCP1	Pfam	4.43e-07	0.000227	2.84e-05	0.000194	4	15	CCT3,CCT7,CCT4,CCT2
Domain	IPR002423	Cpn60/TCP-1	InterPro	4.43e-07	0.000227	2.84e-05	0.000194	4	15	CCT3,CCT7,CCT4,CCT2
Coexpression	17023574-TableS1	Human BoneMarrow_Zhan07_2181genes	GeneSigDB	4.18e-08	0.000228	2.75e-06	2.52e-05	21	1663	CCT3,CLIC1,RPS3,SHMT2,CCT7,CCT4,PPA1,PSME1,EIF3F,FH,MDH2,PABPC1,DDB1,HNRNPA2B1,ST13,ACTR3,PHGDH,VDAC1,VDAC2,KPNB1,PHB
Interaction	int:CUL5	CUL5 interactions		6.03e-08	0.000232	3.01e-06	2.66e-05	13	429	EEF1B2,PDIA6,RPS3,PRDX1,TUBB,SHMT2,CCT4,PCBP1,PABPC1,DDB1,HNRNPA2B1,PHGDH,KHSRP
Drug	CID000000928	reduced diphosphopyridine nucleotide	Stitch	2.65e-08	0.00025	9.47e-06	9.22e-05	11	342	ISYNA1,ACO2,AHCY,SHMT1,DLD,ALDH2,FH,MDH2,PGD,PHGDH,VDAC1
Drug	CID000000752	aldonates	Stitch	2.72e-08	0.000256	9.47e-06	9.22e-05	7	90	SHMT1,SHMT2,DLD,ALDH2,MDH2,PGK1,PHGDH
Coexpression Atlas	Facebase_RNAseq_e8.5_Hind Brain Neural Epithelium_1000_K4	FacebaseRNAseq_e8.5_Hind Brain Neural Epithelium_top-relative-expression-ranked_1000_k-means-cluster#4	FaceBase_RNAseq	2.47e-07	0.000273	2.1e-05	0.00016	10	315	RPS3,PRDX1,AHCY,GRB2,SHMT1,APEX1,SHMT2,PCBP1,KHSRP,PHB
Pubmed	19193609	Affinity purification strategy to capture human endogenous proteasome complexes diversity and to identify proteasome-interacting proteins.	Pubmed	3.88e-08	0.000276	1.91e-06	1.8e-05	5	63	CCT3,PSMA2,CCT7,PSME1,RAD23B
Pubmed	17220478	Proteomics analysis of the interactome of N-myc downstream regulated gene 1 and its interactions with the androgen response program in prostate cancer cells.	Pubmed	3.88e-08	0.000276	1.91e-06	1.8e-05	5	63	EEF1G,RPS3,SHMT2,RUVBL2,PABPC1
Drug	D024483	Vitamin K 3	CTD	3.04e-08	0.000286	1.02e-05	9.95e-05	19	1240	TXNRD1,FLNB,RANBP1,ACO2,EIF4A1,APEX1,CCT2,ALDH2,PCBP1,GSTO1,YWHAB,GDI2,PGD,PABPC1,PGK1,VDAC1,KPNB1,PHB,RAD23B
Interaction	int:MYO19	MYO19 interactions		7.77e-08	0.000299	3.84e-06	3.39e-05	9	171	FLNB,CAPZA1,CAPZB,CCT4,ACTN4,ARPC1B,ACTR3,VDAC1,VDAC2
Pubmed	19805454	Quantitative nanoproteomics for protein complexes (QNanoPX) related to estrogen transcriptional action.	Pubmed	4.2e-08	0.000299	2.05e-06	1.94e-05	5	64	FLNB,YBX1,ACTN4,PABPC1,PHB
Pubmed	23979707	SILAC-based proteomics of human primary endothelial cell morphogenesis unveils tumor angiogenic markers.	Pubmed	4.36e-08	0.000311	2.11e-06	2e-05	6	131	FLNB,RPS3,EIF4A1,PRDX1,TUBB,CCT2
Pubmed	17676665	Proteomic analysis of the cellular responses induced in uninfected immune cells by cell-expressed X4 HIV-1 envelope.	Pubmed	4.42e-08	0.000315	2.13e-06	2.01e-05	4	24	NACA,PRDX1,PHGDH,PHB
Coexpression	M27	Set 'Myc targets1': targets of c-Myc [GeneID=4609] identified by ChIP on chip in cultured cell lines, focusing on E-box-containing genes; high affinity bound subset	MSigDB C2: CGP Curated Gene Sets (v5.1)	5.77e-08	0.000315	3.75e-06	3.44e-05	9	230	BSG,ACO2,EIF4A1,SRM,APEX1,ALDH2,PABPC1,HNRNPA2B1,PHB
Coexpression Atlas	mendel_RNAseq_e18.5_Urothelium_Krt5CreRFP_2500_K4	mendel_RNAseq_e18.5_Urothelium_Krt5CreRFP_2500_K4	Gudmap RNAseq	2.86e-07	0.000316	2.26e-05	0.000171	19	1339	FLNB,CLIC1,BSG,RBBP7,RPS3,PA2G4,EIF4A1,GRB2,SHMT1,SHMT2,ACTN4,GLOD4,GSTO1,PGD,PGK1,ARPC1B,RCC2,FAM49B,PHB
Pubmed	25277244	The functional landscape of Hsp27 reveals new cellular processes such as DNA repair and alternative splicing and proposes novel anticancer targets.	Pubmed	4.45e-08	0.000317	2.13e-06	2.01e-05	7	225	FLNB,EIF2S1,ACTN4,GSTO1,YWHAB,GDI2,HNRNPA2B1
GO: Biological Process	GO:1901566	organonitrogen compound biosynthetic process		1.49e-07	0.000323	2.31e-05	0.000191	21	1444	EEF1B2,CMPK1,EEF1G,RPS3,PA2G4,EIF2S1,EIF4A1,NACA,AHCY,SRM,SHMT1,SHMT2,PFAS,SMS,PPA1,EIF3F,EIF3I,GSTO1,PABPC1,HNRNPA2B1,PHGDH
Interaction	int:TP53	TP53 interactions		8.49e-08	0.000327	4.14e-06	3.66e-05	19	1013	TXNRD1,CCT3,YBX1,RBBP7,RPS3,TUBB,CAPZB,APEX1,HMGB2,CCT7,CCT4,CCT2,PPA1,PCBP1,PABPC1,DDB1,HNRNPA2B1,KPNB1,PHB
Drug	C035207	4-amino-2,6-dinitrotoluene	CTD	3.48e-08	0.000328	1.13e-05	0.00011	13	534	TXNRD1,CCT3,PA2G4,EIF2S1,ACO2,EIF4A1,SRM,SHMT2,CCT2,STIP1,RUVBL2,RCC2,VDAC1
Interaction	int:TYK2	TYK2 interactions		9.46e-08	0.000364	4.55e-06	4.02e-05	7	83	PTPN6,CCT3,SHMT2,CCT7,CCT4,CCT2,RUVBL2
Interaction	int:UBL4A	UBL4A interactions		9.69e-08	0.000373	4.6e-06	4.07e-05	11	298	RPS3,PA2G4,PRDX1,TUBB,PHB2,PCBP1,PABPC1,HNRNPA2B1,KHSRP,KPNB1,PHB
Drug	D019284	Thapsigargin	CTD	4.05e-08	0.000382	1.27e-05	0.000124	17	997	KCTD12,RANBP1,PDIA6,EIF2S1,PSMA2,NACA,TUBB,SHMT2,DLD,PFAS,EIF3I,FH,HNRNPA2B1,PGK1,PHGDH,VDAC1,PHB
Coexpression	15546871-Table1S	Mouse Liver_White05_638genes	GeneSigDB	7.08e-08	0.000386	4.52e-06	4.15e-05	12	501	EEF1B2,PTPN6,RPS3,PA2G4,EIF4A1,PHB2,GRB2,HMGB2,CCT7,PPA1,ARPC1B,VDAC2
Coexpression	M2478	Proteins identified by mass spectrometry in complexes containing ALKBH8 [GeneID=91801].	MSigDB C2: CGP Curated Gene Sets (v5.1)	7.13e-08	0.000389	4.52e-06	4.15e-05	4	13	CCT3,CCT7,CCT4,CCT2
Pubmed	25515538	A systems-wide screen identifies substrates of the SCF§TrCP ubiquitin ligase.	Pubmed	5.48e-08	0.000391	2.6e-06	2.46e-05	7	232	ISYNA1,YBX1,NACA,SHMT2,PFAS,PABPC1,HNRNPA2B1
Computational	GNF2_PA2G4	Neighborhood of PA2G4	MSigDb: C4 - CGN: Cancer Gene Neighborhood	1.14e-06	0.000393	1.51e-05	9.7e-05	7	73	RANBP1,CCT3,PA2G4,EIF2S1,CCT4,CCT2,FH
Interaction	int:MSN	MSN interactions		1.08e-07	0.000415	5.06e-06	4.47e-05	8	127	ISYNA1,UCHL3,AHCY,PFAS,STIP1,FH,PGD,PGK1
Interaction	int:IDH1	IDH1 interactions		1.1e-07	0.000423	5.1e-06	4.5e-05	6	51	RANBP1,RBBP7,PHB2,MDH2,PCBP1,FAM49B
Coexpression Atlas	GSM538350_500	B cells, proB.CLP.FL, CD19- IgM- CD43+ CD24intermediate CD45R- AA4.1+ CD, Fetal Liver, avg-1	Immgen.org, GSE15907	3.86e-07	0.000427	2.85e-05	0.000216	11	418	PA2G4,AHCY,SRM,SHMT1,APEX1,SHMT2,PFAS,PPA1,RCC2,PHGDH,VDAC1
Pubmed	17008324	Mitochondrial functions and estrogen receptor-dependent nuclear translocation of pleiotropic human prohibitin 2.	Pubmed	6.02e-08	0.000429	2.84e-06	2.69e-05	3	6	PHB2,VDAC1,PHB
Interaction	int:P4HB	P4HB interactions		1.14e-07	0.000441	5.25e-06	4.63e-05	8	128	PDIA6,EIF2S1,UCHL3,CCT7,CCT4,GSTO1,PGD,PABPC1
Coexpression	M13585	Genes up-regulated in EVSA-T cells (breast cancer) treated with 5 micromolar THC (delta-9-tetrahydrocannabinol) [PubChem=6610319] for 24 h.	MSigDB C2: CGP Curated Gene Sets (v5.1)	8.09e-08	0.000441	5.07e-06	4.66e-05	5	34	TXNRD1,PSMA2,TUBB,DDB1,KHSRP
Drug	CID000001003	phosphate	Stitch	4.69e-08	0.000442	1.42e-05	0.000139	22	1716	CMPK1,PTPN6,ISYNA1,IMPA1,RPS3,EIF2S1,EIF4A1,SHMT1,APEX1,DLD,PFAS,CCT7,CCT4,CCT2,PPA1,EIF3F,EIF3I,MDH2,PGD,PGK1,PHGDH,VDAC1
GO: Cellular Component	GO:0036464	cytoplasmic ribonucleoprotein granule		1.57e-06	0.000449	7.48e-05	0.000466	7	144	YBX1,EIF2S1,PSMA2,TUBB,PABPC1,HNRNPA2B1,KHSRP
Coexpression Atlas	facebase_RNAseq_e9.5_MaxArch_2500	facebase_RNAseq_e9.5_MaxArch_2500	Gudmap RNAseq	4.21e-07	0.000465	2.91e-05	0.00022	19	1373	RANBP1,ISYNA1,PA2G4,UCHL3,EIF4A1,TUBB,AHCY,SRM,SHMT1,APEX1,SHMT2,PFAS,STIP1,SMS,PCBP1,GSTO1,RUVBL2,RCC2,PHGDH
Interaction	int:MYO5C	MYO5C interactions		1.21e-07	0.000466	5.43e-06	4.8e-05	7	86	CLIC1,CAPZA1,CAPZB,ACTN4,PGK1,ARPC1B,ACTR3
Interaction	int:ELAVL1	ELAVL1 interactions		1.21e-07	0.000467	5.43e-06	4.8e-05	25	1769	TXNRD1,RANBP1,CMPK1,IMPA1,EIF2S1,CAPZA1,TUBB,GRB2,HMGB2,ACTN4,STIP1,SMS,GLOD4,PCBP1,YWHAB,GDI2,PABPC1,HNRNPA2B1,ST13,RCC2,FAM49B,VDAC2,KHSRP,KPNB1,RAD23B
Pubmed	21726808	Acetylation regulates gluconeogenesis by promoting PEPCK1 degradation via recruiting the UBR5 ubiquitin ligase.	Pubmed	6.63e-08	0.000472	3.11e-06	2.93e-05	5	70	BSG,RPS3,PSMA2,CCT4,CCT2
Coexpression Atlas	GSM791131_500	B cells, MLP.FL, CD19- IgM- CD43+ CD24intermediate AA4.1+ CD45R- CD, Fetal Liver, avg-3	Immgen.org, GSE15907	4.55e-07	0.000503	2.96e-05	0.000225	11	425	AHCY,SRM,SHMT1,APEX1,PFAS,PPA1,ALDH2,GSTO1,RUVBL2,PHGDH,VDAC1
Computational	GCM_NPM1	Neighborhood of NPM1	MSigDb: C4 - CGN: Cancer Gene Neighborhood	1.47e-06	0.000506	1.87e-05	0.00012	8	109	EEF1B2,EEF1G,CLIC1,RPS3,PSMA2,NACA,APEX1,PSME1
Coexpression	M80	Genes up-regulated in TC71 and EWS502 cells (Ewing's sarcoma) by EWSR1-FLI1 [GeneID=2130;2314] as inferred from RNAi knockdown of this fusion protein.	MSigDB C2: CGP Curated Gene Sets (v5.1)	9.44e-08	0.000515	5.85e-06	5.37e-05	18	1276	RANBP1,CMPK1,NUDT5,YBX1,PA2G4,SHMT1,HMGB2,CCT2,STIP1,GLOD4,PPA1,FH,PCBP1,GDI2,PGD,PGK1,FAM49B,KPNB1
Drug	C014707	nitrosobenzylmethylamine	CTD	5.7e-08	0.000537	1.68e-05	0.000163	13	557	TXNRD1,IMPA1,CCT3,CLIC1,EIF2S1,PSMA2,EIF4A1,PRDX1,STIP1,ALDH2,YWHAB,ST13,PHGDH
Interaction	int:EEF1A1	EEF1A1 interactions		1.61e-07	0.000618	7.1e-06	6.27e-05	12	387	EEF1B2,EEF1G,YBX1,PSMA2,EIF4A1,TUBB,EIF3F,RUVBL2,PABPC1,PGK1,PHGDH,RAD23B
Computational	GCM_PSME1	Neighborhood of PSME1	MSigDb: C4 - CGN: Cancer Gene Neighborhood	1.79e-06	0.000618	2.21e-05	0.000142	7	78	EEF1B2,CLIC1,NACA,CAPZA1,APEX1,PSME1,PCBP1
GO: Cellular Component	GO:0035770	ribonucleoprotein granule		2.25e-06	0.000644	9.2e-05	0.000573	7	152	YBX1,EIF2S1,PSMA2,TUBB,PABPC1,HNRNPA2B1,KHSRP
Computational	MORF_CTBP1	Neighborhood of CTBP1	MSigDb: C4 - CGN: Cancer Gene Neighborhood	1.89e-06	0.000652	2.25e-05	0.000145	9	152	NACA,CAPZA1,CAPZB,CCT7,CCT2,YWHAB,GDI2,PGK1,VDAC2
GO: Biological Process	GO:0043436	oxoacid metabolic process		3.1e-07	0.000673	4.49e-05	0.000371	18	1114	TXNRD1,BSG,ACO2,PSMA2,AHCY,SHMT1,SHMT2,DLD,PFAS,SMS,PPA1,PSME1,FH,MDH2,GSTO1,PGD,PGK1,PHGDH
Coexpression	GSE22611_NOD2_TRANSDUCED_VS_CTRL_HEK293T_STIMULATED_WITH_MDP_2H_DN	Genes down-regulated in HEK293 cells at 2h after stimulation by muramyl dipeptide [PubChem=11620162]: over-expressing wildtype NOD2 [GeneID=64127] versus control.	MSigDB C7: Immunologic Signatures (v5.1)	1.25e-07	0.000679	7.62e-06	7e-05	8	180	PDIA6,ISYNA1,SRM,PFAS,EIF3I,MDH2,PCBP1,GSTO1
Coexpression	M2337	Genes translationally repressed upon serum deprivation in MEF cells (embryonic fibroblast).	MSigDB C2: CGP Curated Gene Sets (v5.1)	1.26e-07	0.000686	7.62e-06	7e-05	5	37	EEF1B2,EEF1G,RPS3,EIF3F,KHSRP
Coexpression Atlas	Facebase_RNAseq_e9.5_Mandibular Arch_500_K1	FacebaseRNAseq_e9.5_Mandibular Arch_top-relative-expression-ranked_500_k-means-cluster#1	FaceBase_RNAseq	6.29e-07	0.000695	3.86e-05	0.000293	8	195	KCTD12,PA2G4,PRDX1,TUBB,AHCY,SHMT1,PCBP1,RCC2
Coexpression	M10791	Genes up-regulated in NHEK cells (normal epidermal keratinocytes) after UVB irradiation.	MSigDB C2: CGP Curated Gene Sets (v5.1)	1.3e-07	0.00071	7.8e-06	7.16e-05	12	530	TXNRD1,YBX1,BSG,RPS3,ACO2,EIF4A1,PHB2,ACTN4,PSME1,EIF3F,EIF3I,PCBP1
GO: Molecular Function	GO:0008135	translation factor activity, RNA binding		1.64e-06	0.000726	0.000182	0.00121	6	90	EEF1B2,EEF1G,EIF2S1,EIF4A1,EIF3F,EIF3I
Interaction	int:YBX1	YBX1 interactions		1.91e-07	0.000737	8.37e-06	7.4e-05	9	190	YBX1,PA2G4,EIF2S1,PSMA2,TUBB,GRB2,APEX1,EIF3I,HNRNPA2B1
Coexpression	M2331	Genes translationally repressed by rapamycin (sirolimus) [PubChemID=6610346] in MEF cells (embryonic fibroblast) lacking either TSC1 or TSC2 [GeneID=7248, 7249] but not in the wild type cells.	MSigDB C2: CGP Curated Gene Sets (v5.1)	1.36e-07	0.000741	8.05e-06	7.39e-05	6	73	TUBB,AHCY,CCT4,CCT2,PGK1,VDAC1
Interaction	int:PSMA6	PSMA6 interactions		2.05e-07	0.000789	8.86e-06	7.83e-05	8	138	CCT3,PSMA2,CAPZA1,CCT4,ACTN4,PSME1,HNRNPA2B1,PGK1
Interaction	int:ATP6V1A	ATP6V1A interactions		2.08e-07	0.000802	8.91e-06	7.87e-05	7	93	EIF4A1,AHCY,SHMT2,ACTN4,EIF3F,VDAC1,VDAC2
Pubmed	21575865	Mechanistic rationale for inhibition of poly(ADP-ribose) polymerase in ETS gene fusion-positive prostate cancer.	Pubmed	1.13e-07	0.000806	5.27e-06	4.98e-05	4	30	EIF2S1,TUBB,PCBP1,HNRNPA2B1
GO: Biological Process	GO:0006082	organic acid metabolic process		3.87e-07	0.000841	5.26e-05	0.000434	18	1131	TXNRD1,BSG,ACO2,PSMA2,AHCY,SHMT1,SHMT2,DLD,PFAS,SMS,PPA1,PSME1,FH,MDH2,GSTO1,PGD,PGK1,PHGDH
Interaction	int:POU5F1	POU5F1 interactions		2.25e-07	0.000868	9.54e-06	8.42e-05	14	568	FLNB,CCT3,YBX1,RBBP7,NACA,TUBB,HMGB2,CCT7,CCT4,CCT2,DDB1,ACTR3,KPNB1,RAD23B
Interaction	int:ATP5A1	ATP5A1 interactions		2.29e-07	0.000881	9.58e-06	8.46e-05	8	140	RPS3,EIF4A1,MDH2,YWHAB,PABPC1,PGK1,VDAC1,VDAC2
Coexpression	M17753	Set 'Myc targets2': targets of c-Myc [GeneID=4609] and Max [GeneID=4149] identified by ChIP on chip in a Burkitt's lymphoma cell line; overlap set.	MSigDB C2: CGP Curated Gene Sets (v5.1)	1.69e-07	0.000919	9.88e-06	9.07e-05	14	775	PTPN6,PA2G4,EIF2S1,NACA,CAPZA1,PHB2,CCT7,PPA1,EIF3I,GSTO1,DDB1,ACTR3,VDAC2,KHSRP
Pubmed	25817432	Cmr1/WDR76 defines a nuclear genotoxic stress body linking genome integrity and protein quality control.	Pubmed	1.3e-07	0.000925	5.98e-06	5.65e-05	4	31	CCT3,CCT7,CCT4,CCT2
Pubmed	24965446	Host factors that interact with the pestivirus N-terminal protease, Npro, are components of the ribonucleoprotein complex.	Pubmed	1.3e-07	0.000927	5.98e-06	5.65e-05	5	80	YBX1,RPS3,EIF3I,PABPC1,HNRNPA2B1
Interaction	int:HSPB1	HSPB1 interactions		2.42e-07	0.00093	9.9e-06	8.75e-05	12	402	FLNB,EEF1B2,EIF2S1,AHCY,ACTN4,STIP1,GLOD4,PPA1,GSTO1,YWHAB,GDI2,HNRNPA2B1
Interaction	int:STIP1	STIP1 interactions		2.42e-07	0.000931	9.9e-06	8.75e-05	8	141	UCHL3,DLD,STIP1,PPA1,PCBP1,GDI2,PGK1,PHGDH
Computational	MORF_SOD1	Neighborhood of SOD1	MSigDb: C4 - CGN: Cancer Gene Neighborhood	2.76e-06	0.000952	3.17e-05	0.000204	11	254	CCT3,PSMA2,PHB2,DLD,CCT7,CCT2,RUVBL2,YWHAB,VDAC1,VDAC2,RAD23B
Drug	D004298	Dopamine	CTD	1.07e-07	0.00101	3.03e-05	0.000294	9	231	PDIA6,CLIC1,TUBB,SHMT2,ALDH2,PGK1,VDAC1,VDAC2,PHB
GO: Cellular Component	GO:0048770	pigment granule		3.58e-06	0.00102	0.000114	0.000709	6	105	PDIA6,BSG,PRDX1,AHCY,CCT4,YWHAB
GO: Cellular Component	GO:0042470	melanosome		3.58e-06	0.00102	0.000114	0.000709	6	105	PDIA6,BSG,PRDX1,AHCY,CCT4,YWHAB
Drug	CID000000238	laevadosin	Stitch	1.09e-07	0.00103	3.03e-05	0.000294	22	1800	CMPK1,RPS3,EIF2S1,ACO2,PSMA2,EIF4A1,GRB2,SHMT1,DLD,PFAS,CCT7,CCT4,CCT2,ALDH2,EIF3F,EIF3I,FH,MDH2,YWHAB,PGK1,ARPC1B,ACTR3
GO: Biological Process	GO:0043603	cellular amide metabolic process		4.78e-07	0.00104	6.11e-05	0.000505	17	1023	EEF1B2,EEF1G,CLIC1,RPS3,PA2G4,EIF2S1,EIF4A1,NACA,SHMT1,SHMT2,DLD,PPA1,EIF3F,EIF3I,GSTO1,PABPC1,HNRNPA2B1
Interaction	int:SEC31B	SEC31B interactions		2.72e-07	0.00105	1.09e-05	9.65e-05	4	13	CCT3,CCT7,CCT4,CCT2
Interaction	int:NUDT9	NUDT9 interactions		2.72e-07	0.00105	1.09e-05	9.65e-05	4	13	IMPA1,GLOD4,GSTO1,PHGDH
Pubmed	18850631	Interaction proteomics of the HMGA chromatin architectural factors.	Pubmed	1.48e-07	0.00106	6.77e-06	6.39e-05	4	32	PA2G4,APEX1,HMGB2,PCBP1
Drug	C019499	2-nitrofluorene	CTD	1.17e-07	0.00111	3.16e-05	0.000307	8	167	EEF1G,CCT3,RPS3,PSMA2,APEX1,HMGB2,ARPC1B,PHGDH
Pubmed	22113938	A bead-based approach for large-scale identification of in vitro kinase substrates.	Pubmed	1.6e-07	0.00114	7.24e-06	6.84e-05	6	163	EEF1B2,PDIA6,YBX1,RPS3,EIF2S1,HNRNPA2B1
Drug	D013311	Streptozocin	CTD	1.22e-07	0.00115	3.18e-05	0.000309	12	492	TXNRD1,RPS3,ACO2,PRDX1,APEX1,DLD,ACTN4,ALDH2,MDH2,VDAC1,VDAC2,PHB
Coexpression	M10986	Marker genes down-regulated in the 'unannotated' subclass of hepatocellular carcinoma (HCC) samples.	MSigDB C2: CGP Curated Gene Sets (v5.1)	2.13e-07	0.00116	1.23e-05	0.000113	8	193	PDIA6,YBX1,PSMA2,CCT4,CCT2,STIP1,PGD,PGK1
Pubmed	25670202	Ski regulates Hippo and TAZ signaling to suppress breast cancer progression.	Pubmed	1.66e-07	0.00119	7.5e-06	7.08e-05	5	84	CCT3,RPS3,PRDX1,TUBB,PABPC1
Computational	MORF_HDAC2	Neighborhood of HDAC2	MSigDb: C4 - CGN: Cancer Gene Neighborhood	3.46e-06	0.00119	3.85e-05	0.000247	11	260	RANBP1,CAPZA1,DLD,CCT4,CCT2,FH,RUVBL2,ACTR3,VDAC1,VDAC2,KHSRP
GO: Biological Process	GO:0006461	protein complex assembly		5.52e-07	0.0012	6.31e-05	0.000521	21	1562	TXNRD1,KCTD12,CCT3,RBBP7,RPS3,CAPZA1,TUBB,CAPZB,GRB2,SHMT1,SHMT2,HMGB2,CCT2,FH,YWHAB,DDB1,ARPC1B,ST13,ACTR3,VDAC2,KPNB1
GO: Biological Process	GO:0070271	protein complex biogenesis		5.52e-07	0.0012	6.31e-05	0.000521	21	1562	TXNRD1,KCTD12,CCT3,RBBP7,RPS3,CAPZA1,TUBB,CAPZB,GRB2,SHMT1,SHMT2,HMGB2,CCT2,FH,YWHAB,DDB1,ARPC1B,ST13,ACTR3,VDAC2,KPNB1
Pubmed	17955473	Proteomic analysis of p16ink4a-binding proteins.	Pubmed	1.68e-07	0.0012	7.5e-06	7.08e-05	4	33	TUBB,ACTN4,RUVBL2,HNRNPA2B1
Pubmed	25306918	Ubiquitin chain elongation requires E3-dependent tracking of the emerging conjugate.	Pubmed	1.68e-07	0.0012	7.5e-06	7.08e-05	4	33	CCT3,CCT7,CCT4,CCT2
GO: Biological Process	GO:0006520	cellular amino acid metabolic process		5.87e-07	0.00128	6.38e-05	0.000527	11	402	TXNRD1,PSMA2,AHCY,SHMT1,SHMT2,DLD,PFAS,SMS,PPA1,PSME1,PHGDH
Drug	CID000000753	glycerol	Stitch	1.38e-07	0.0013	3.47e-05	0.000338	15	830	ISYNA1,PA2G4,ACO2,TUBB,SHMT1,APEX1,SHMT2,DLD,PFAS,ACTN4,ALDH2,FH,MDH2,DDB1,PGK1
Pubmed	15161933	Comprehensive proteomic analysis of interphase and mitotic 14-3-3-binding proteins.	Pubmed	1.84e-07	0.00131	8.15e-06	7.7e-05	6	167	RPS3,PRDX1,TUBB,AHCY,RUVBL2,PGK1
Drug	CID000000724	3-phosphoglycerate	Stitch	1.4e-07	0.00132	3.47e-05	0.000338	7	114	SHMT1,SHMT2,DLD,PPA1,MDH2,PGK1,PHGDH
Coexpression	14522886-Table1	Human Ovarian_Moreno-Bueno03_66genes	GeneSigDB	2.43e-07	0.00132	1.34e-05	0.000123	5	42	TXNRD1,DLD,CCT4,PGK1,ARPC1B
Coexpression	GSE21670_UNTREATED_VS_IL6_TREATED_STAT3_KO_CD4_TCELL_DN	Genes down-regulated in CD4 [GeneID=920] T cells with STAT3 [GeneID=6774] knockout: medium versus IL6 [GeneID=3569].	MSigDB C7: Immunologic Signatures (v5.1)	2.49e-07	0.00136	1.34e-05	0.000123	8	197	RANBP1,CCT3,AHCY,SRM,PFAS,CCT2,PGK1,PHB
Coexpression Atlas	GSM791154_500	alpha beta T cells, T.DN4.Th, Lin-/lo CD25- CD44- CD28+, Thymus, avg-3	Immgen.org, GSE15907	1.24e-06	0.00137	7.22e-05	0.000548	10	376	RANBP1,PA2G4,AHCY,SRM,SHMT1,APEX1,SHMT2,HMGB2,PPA1,VDAC1
Interaction	int:DCAF7	DCAF7 interactions		3.61e-07	0.00139	1.43e-05	0.000126	6	62	CCT3,CCT7,CCT4,CCT2,YWHAB,DDB1
Interaction	int:OTUB1	OTUB1 interactions		3.64e-07	0.0014	1.43e-05	0.000127	9	205	KCTD12,RANBP1,BSG,PRDX1,PFAS,PPA1,PCBP1,RCC2,PHGDH
Coexpression	M5138	Genes up-regulated in comparison of peripheral blood mononuclear cells (PBMC) from healthy donors versus PBMCs from infanct with acute influenza infection.	MSigDB C7: Immunologic Signatures (v5.1)	2.58e-07	0.00141	1.34e-05	0.000123	8	198	EEF1B2,CMPK1,EEF1G,RPS3,NACA,EIF3F,GDI2,ST13
Interaction	int:LDHA	LDHA interactions		3.69e-07	0.00142	1.44e-05	0.000127	8	149	CCT3,DLD,SMS,ALDH2,FH,GSTO1,PGD,PGK1
Computational	MORF_RAD23A	Neighborhood of RAD23A	MSigDb: C4 - CGN: Cancer Gene Neighborhood	4.16e-06	0.00143	4.48e-05	0.000288	12	320	PDIA6,EIF4A1,CAPZA1,PHB2,CCT7,CCT2,FH,RUVBL2,ACTR3,VDAC1,VDAC2,KHSRP
Interaction	int:CUL4B	CUL4B interactions		3.74e-07	0.00144	1.44e-05	0.000127	11	341	YBX1,RBBP7,RPS3,PRDX1,TUBB,AHCY,PABPC1,DDB1,HNRNPA2B1,KHSRP,KPNB1
Interaction	int:TTLL3	TTLL3 interactions		3.8e-07	0.00146	1.45e-05	0.000128	4	14	CCT3,CCT7,CCT4,CCT2
Coexpression	M4927	Genes down-regulated in comparison of peripheral blood mononuclear cells (PBMC) from TIV influenza vaccinee before vaccination versus that after the vaccination.	MSigDB C7: Immunologic Signatures (v5.1)	2.69e-07	0.00146	1.34e-05	0.000123	8	199	NUDT5,EIF2S1,PRDX1,TUBB,CCT7,CCT2,FH,DDB1
Coexpression	M5960	Genes up-regulated in livers: SOCS3 [GeneID=9021] knockout versus wildtype.	MSigDB C7: Immunologic Signatures (v5.1)	2.69e-07	0.00146	1.34e-05	0.000123	8	199	EIF4A1,PHB2,APEX1,STIP1,EIF3I,GSTO1,RUVBL2,VDAC2
Coexpression Atlas	facebase_RNAseq_e9.5_OlfPlac_2500	facebase_RNAseq_e9.5_OlfPlac_2500	Gudmap RNAseq	1.34e-06	0.00148	7.4e-05	0.000561	20	1633	RANBP1,PTPN6,PA2G4,UCHL3,EIF4A1,PRDX1,TUBB,AHCY,SHMT1,SHMT2,HMGB2,PFAS,STIP1,SMS,EIF3I,PCBP1,ST13,PHGDH,KHSRP,RAD23B
Coexpression	19061838-TableS16	Human Viral_Cairo08_88genes	GeneSigDB	2.73e-07	0.00149	1.34e-05	0.000123	6	82	PA2G4,EIF4A1,SRM,SHMT1,APEX1,PHB
Coexpression	17899371-GeneTable4	Human Breast_Lauss08_374genes	GeneSigDB	2.75e-07	0.0015	1.34e-05	0.000123	10	364	TXNRD1,YBX1,EIF4A1,TUBB,SRM,SHMT2,CCT7,CCT4,SMS,PGK1
Drug	CID000130256	AC1L2X28	Stitch	1.61e-07	0.00151	3.88e-05	0.000377	3	4	AHCY,SRM,SMS
Coexpression	M4166	Genes down-regulated in comparison of untreated CD4 [GeneID=920] T cells at 0 h versus the untreated cells at 6 h.	MSigDB C7: Immunologic Signatures (v5.1)	2.79e-07	0.00152	1.34e-05	0.000123	8	200	RANBP1,UCHL3,PRDX1,TUBB,CCT4,RUVBL2,PGD,VDAC1
Coexpression	GSE24210_RESTING_TREG_VS_TCONV_DN	Genes down-regulated in resting T reg versus T conv cells.	MSigDB C7: Immunologic Signatures (v5.1)	2.79e-07	0.00152	1.34e-05	0.000123	8	200	YBX1,RBBP7,PRDX1,SRM,PHB2,CCT2,GSTO1,RUVBL2
Coexpression	M3199	Genes down-regulated in comparison of naive B cell versus pre-germinal tonsil B cells.	MSigDB C7: Immunologic Signatures (v5.1)	2.79e-07	0.00152	1.34e-05	0.000123	8	200	PDIA6,RBBP7,PSMA2,SRM,PHB2,ALDH2,ARPC1B,FAM49B
Coexpression	M3597	Genes down-regulated in comparison of CD8 T cells at 0 h versus those at 48 h.	MSigDB C7: Immunologic Signatures (v5.1)	2.79e-07	0.00152	1.34e-05	0.000123	8	200	PDIA6,BSG,PRDX1,AHCY,HMGB2,RUVBL2,PGD,PGK1
Coexpression	GSE40666_WT_VS_STAT4_KO_CD8_TCELL_WITH_IFNA_STIM_90MIN_DN	Genes down-regulated in CD8 T cells treated by inteferon alpha: wildtype versus STAT4 [GeneID=6775] knockout.	MSigDB C7: Immunologic Signatures (v5.1)	2.79e-07	0.00152	1.34e-05	0.000123	8	200	KCTD12,RANBP1,SRM,SHMT2,PFAS,PPA1,PHGDH,VDAC1
Coexpression	M4525	Genes down-regulated in comparison of naive CD4 [GeneID=920] T cells versus stimulated CD4 [GeneID=920] Th1 cells at 48 h.	MSigDB C7: Immunologic Signatures (v5.1)	2.79e-07	0.00152	1.34e-05	0.000123	8	200	EIF2S1,PRDX1,TUBB,HMGB2,STIP1,EIF3I,RUVBL2,HNRNPA2B1
Coexpression	GSE28726_ACT_CD4_TCELL_VS_ACT_NKTCELL_UP	Genes up-regulated in activated T cells: CD4 [GeneID=920] versus NKT.	MSigDB C7: Immunologic Signatures (v5.1)	2.79e-07	0.00152	1.34e-05	0.000123	8	200	SRM,CCT4,EIF3I,FH,RUVBL2,DDB1,PGK1,VDAC1
Coexpression	M4885	Genes down-regulated in comparison of naive follicular B cells versus early germinal center (GC) B cells.	MSigDB C7: Immunologic Signatures (v5.1)	2.79e-07	0.00152	1.34e-05	0.000123	8	200	ISYNA1,ACO2,SHMT1,HMGB2,CCT7,GLOD4,YWHAB,PABPC1
Coexpression	M4467	Genes down-regulated in comparison of neutrophils versusl monocytes.	MSigDB C7: Immunologic Signatures (v5.1)	2.79e-07	0.00152	1.34e-05	0.000123	8	200	KCTD12,CCT3,YBX1,EIF4A1,CCT4,RUVBL2,HNRNPA2B1,VDAC2
Coexpression	GSE40274_GATA1_VS_FOXP3_AND_GATA1_TRANSDUCED_ACTIVATED_CD4_TCELL_DN	Genes down-regulated in CD4 T conv over-expressing GATA1 [GeneID=2623] versus GATA1 and FOX3P [GeneID=2623;50943].	MSigDB C7: Immunologic Signatures (v5.1)	2.79e-07	0.00152	1.34e-05	0.000123	8	200	RANBP1,SRM,PHB2,PPA1,ALDH2,RCC2,PHGDH,VDAC1
Coexpression	M5924	Genes up-regulated through activation of mTORC1 complex.	MSigDB H: Hallmark Gene Sets (v5.1)	2.79e-07	0.00152	1.34e-05	0.000123	8	200	TXNRD1,PRDX1,SHMT2,STIP1,PPA1,PGK1,ACTR3,PHGDH
Coexpression	M5592	Genes down-regulated in comparison of central memory CD4 [GeneID=920] T cells versus Th2 cells.	MSigDB C7: Immunologic Signatures (v5.1)	2.79e-07	0.00152	1.34e-05	0.000123	8	200	YBX1,ACO2,PSMA2,TUBB,GRB2,SHMT2,VDAC1,VDAC2
Coexpression	GSE45837_WT_VS_GFI1_KO_PDC_DN	Genes down-regulated in plasmacytoid dendritic cells: wildtype versus GFI1 [GeneID=2672] knockout.	MSigDB C7: Immunologic Signatures (v5.1)	2.79e-07	0.00152	1.34e-05	0.000123	8	200	AHCY,CAPZB,PHB2,SHMT2,CCT7,EIF3F,EIF3I,ARPC1B
GO: Molecular Function	GO:0051082	unfolded protein binding		3.61e-06	0.0016	0.00032	0.00214	6	103	CCT3,CCT7,CCT4,CCT2,RUVBL2,ST13
Pubmed	22119785	Defining human ERAD networks through an integrative mapping strategy.	Pubmed	2.27e-07	0.00162	9.97e-06	9.42e-05	6	173	PSMA2,TUBB,HNRNPA2B1,VDAC1,VDAC2,RAD23B
Computational	GCM_CSNK2B	Neighborhood of CSNK2B	MSigDb: C4 - CGN: Cancer Gene Neighborhood	4.72e-06	0.00163	4.93e-05	0.000317	7	90	EEF1G,CLIC1,YBX1,NACA,APEX1,PSME1,PCBP1
Pubmed	23752268	The functional interactome landscape of the human histone deacetylase family.	Pubmed	2.32e-07	0.00165	1.01e-05	9.58e-05	7	287	CCT3,RBBP7,CCT7,CCT4,CCT2,YWHAB,PHB
Pubmed	23383273	VCP phosphorylation-dependent interaction partners prevent apoptosis in Helicobacter pylori-infected gastric epithelial cells.	Pubmed	2.38e-07	0.00169	1.03e-05	9.75e-05	7	288	CCT3,BSG,CCT7,CCT4,CCT2,YWHAB,ST13
Coexpression Atlas	Facebase_RNAseq_e8.5_Floor Plate_2500_K4	FacebaseRNAseq_e8.5_Floor Plate_top-relative-expression-ranked_2500_k-means-cluster#4	FaceBase_RNAseq	1.58e-06	0.00175	8.32e-05	0.000631	12	587	NUDT5,BSG,RPS3,EIF2S1,CAPZB,APEX1,CCT7,PPA1,RUVBL2,PABPC1,PGK1,KHSRP
GO: Cellular Component	GO:0005759	mitochondrial matrix		6.22e-06	0.00178	0.000178	0.00111	10	425	RPS3,ACO2,PRDX1,SHMT2,DLD,ALDH2,FH,MDH2,VDAC1,VDAC2
Coexpression	M9583	Genes down-regulated in five primary endothelial cell types (lung, aortic, iliac, dermal, and colon) by IFNG [GeneID=3458].	MSigDB C2: CGP Curated Gene Sets (v5.1)	3.38e-07	0.00185	1.61e-05	0.000147	6	85	CCT3,PA2G4,PRDX1,APEX1,CCT4,SMS
Drug	D014874	Water Pollutants, Chemical	CTD	1.96e-07	0.00185	4.49e-05	0.000437	13	620	TXNRD1,KCTD12,PDIA6,NACA,PRDX1,PHB2,GRB2,DLD,CCT4,EIF3I,PGD,PABPC1,PGK1
Coexpression Atlas	Facebase_RNAseq_e9.5_Mandibular Arch_500	FacebaseRNAseq_e9.5_Mandibular Arch_top-relative-expression-ranked_500	FaceBase_RNAseq	1.69e-06	0.00187	8.42e-05	0.000639	11	486	KCTD12,PA2G4,EIF2S1,PRDX1,TUBB,AHCY,SHMT1,EIF3I,PCBP1,RCC2,KHSRP
Drug	D014266	Trientine	CTD	1.99e-07	0.00188	4.49e-05	0.000437	7	120	ACO2,DLD,ACTN4,MDH2,VDAC1,VDAC2,PHB
Drug	CID000000197	AdPK	Stitch	2e-07	0.00189	4.49e-05	0.000437	20	1548	CMPK1,RPS3,EIF2S1,EIF4A1,AHCY,GRB2,SHMT1,DLD,PFAS,CCT7,CCT4,CCT2,ACTN4,ALDH2,EIF3F,EIF3I,MDH2,YWHAB,PGK1,ARPC1B
Interaction	int:WRAP53	WRAP53 interactions		4.94e-07	0.0019	1.86e-05	0.000165	5	35	CCT3,RBBP7,CCT7,CCT4,CCT2
Pubmed	26811472	Control of APC/C-dependent ubiquitin chain elongation by reversible phosphorylation.	Pubmed	2.71e-07	0.00193	1.17e-05	0.00011	4	37	CCT3,CCT7,CCT4,CCT2
Coexpression	M16740	Up-regulated genes in both rectal and colon carcinoma compared to normal mucosa samples.	MSigDB C2: CGP Curated Gene Sets (v5.1)	3.56e-07	0.00194	1.67e-05	0.000154	9	285	PA2G4,PSMA2,EIF4A1,PRDX1,AHCY,HMGB2,CCT7,PPA1,HNRNPA2B1
Coexpression Atlas	Facebase_RNAseq_e8.5_Hind Brain Neural Epithelium_2500_K1	FacebaseRNAseq_e8.5_Hind Brain Neural Epithelium_top-relative-expression-ranked_2500_k-means-cluster#1	FaceBase_RNAseq	1.76e-06	0.00194	8.42e-05	0.000639	12	593	TXNRD1,PA2G4,TUBB,AHCY,SHMT1,SHMT2,PFAS,MDH2,PCBP1,PGD,RCC2,PHB
Drug	CID000001129	AC1Q5SG4	Stitch	2.11e-07	0.00199	4.62e-05	0.000449	7	121	FLNB,AHCY,SHMT1,SHMT2,DLD,PFAS,PHGDH
Pathway	P02776	Serine glycine biosynthesis	PantherDB	2.4e-06	0.002	0.00039	0.00285	3	5	SHMT1,SHMT2,PHGDH
Interaction	int:UCHL5	UCHL5 interactions		5.23e-07	0.00201	1.96e-05	0.000173	9	214	EEF1G,PSMA2,EIF4A1,NACA,PRDX1,CAPZA1,ACTN4,RUVBL2,RAD23B
Coexpression Atlas	Facebase_RNAseq_e8.5_Floor Plate_2500_K3	FacebaseRNAseq_e8.5_Floor Plate_top-relative-expression-ranked_2500_k-means-cluster#3	FaceBase_RNAseq	1.83e-06	0.00202	8.42e-05	0.000639	13	708	ACO2,PRDX1,AHCY,GRB2,SHMT1,SHMT2,PFAS,CCT4,ACTN4,PCBP1,PGD,DDB1,PHB
GO: Biological Process	GO:0010638	positive regulation of organelle organization		9.62e-07	0.00209	9.85e-05	0.000814	13	616	RANBP1,CCT3,RPS3,PHB2,GRB2,CCT7,CCT4,CCT2,RUVBL2,YWHAB,ARPC1B,ACTR3,RCC2
Pathway	782397	TCA cycle	BioSystems: BIOCYC	2.51e-06	0.0021	0.00039	0.00285	4	16	ACO2,DLD,FH,MDH2
Pubmed	16396496	Insulin-dependent interactions of proteins with GLUT4 revealed through stable isotope labeling by amino acids in cell culture (SILAC).	Pubmed	3.02e-07	0.00215	1.3e-05	0.000123	4	38	PDIA6,BSG,DLD,ACTN4
GO: Biological Process	GO:0009069	serine family amino acid metabolic process		9.97e-07	0.00217	9.85e-05	0.000814	5	45	TXNRD1,AHCY,SHMT1,SHMT2,PHGDH
Pubmed	23956138	Characterization of the EGFR interactome reveals associated protein complex networks and intracellular receptor dynamics.	Pubmed	3.06e-07	0.00218	1.3e-05	0.000123	6	182	RANBP1,PRDX1,TUBB,GRB2,PHGDH,KPNB1
Interaction	int:TAGLN3	TAGLN3 interactions		5.71e-07	0.0022	2.11e-05	0.000186	5	36	CLIC1,STIP1,GSTO1,GDI2,PGK1
Interaction	int:TRAF3IP1	TRAF3IP1 interactions		5.75e-07	0.00221	2.11e-05	0.000186	6	67	TUBB,AHCY,ACTN4,PGK1,PHGDH,PHB
Drug	CID000000051	alpha-ketoglutarate	Stitch	2.39e-07	0.00225	5.11e-05	0.000497	9	254	ACO2,SHMT1,DLD,FH,MDH2,PGD,PGK1,PHGDH,VDAC1
GO: Molecular Function	GO:0016765	transferase activity, transferring alkyl or aryl (other than methyl) groups		5.37e-06	0.00238	0.000396	0.00265	5	63	EEF1G,CLIC1,SRM,SMS,GSTO1
Coexpression	M4282	The 'stemnes' signature: genes up-regulated and common to 6 human embryonic stem cell lines tested.	MSigDB C2: CGP Curated Gene Sets (v5.1)	4.45e-07	0.00243	2.07e-05	0.000191	6	89	PSMA2,EIF4A1,TUBB,HMGB2,SMS,RCC2
Coexpression	17177833-SuppTable1	Human Ovarian_Baranova06_907genes_SertoliLeydig	GeneSigDB	4.52e-07	0.00247	2.09e-05	0.000192	14	841	PA2G4,UCHL3,CAPZA1,CAPZB,SHMT1,APEX1,HMGB2,PPA1,PCBP1,HNRNPA2B1,RCC2,KHSRP,KPNB1,PHB
Drug	C020758	indium trichloride	CTD	2.64e-07	0.00249	5.53e-05	0.000538	5	40	PA2G4,STIP1,PGK1,PHGDH,KHSRP
Interaction	int:ACTL6A	ACTL6A interactions		6.58e-07	0.00253	2.39e-05	0.000211	7	110	CCT3,GRB2,SHMT2,CCT7,CCT4,CCT2,RUVBL2
Computational	MORF_GNB1	Neighborhood of GNB1	MSigDb: C4 - CGN: Cancer Gene Neighborhood	7.54e-06	0.0026	7.65e-05	0.000491	11	282	PDIA6,CAPZA1,PHB2,CCT7,FH,RUVBL2,PGK1,ACTR3,VDAC1,VDAC2,KHSRP
Interaction	int:FAM86B2	FAM86B2 interactions		6.86e-07	0.00264	2.47e-05	0.000218	4	16	CCT3,CCT7,CCT4,CCT2
GO: Cellular Component	GO:0010494	cytoplasmic stress granule		9.38e-06	0.00268	0.000244	0.00152	4	34	YBX1,EIF2S1,PABPC1,KHSRP
Interaction	int:EEF1G	EEF1G interactions		6.99e-07	0.00269	2.49e-05	0.00022	8	162	EEF1B2,EEF1G,CCT3,NACA,GRB2,CCT7,GSTO1,PABPC1
Pathway	835393	conversion of glucose to acetyl CoA and entry into the TCA cycle	BioSystems: BIOCYC	3.25e-06	0.00271	0.00039	0.00285	5	37	ACO2,DLD,FH,MDH2,PGK1
Pathway	198787	TCA Cycle	BioSystems: WikiPathways	3.27e-06	0.00273	0.00039	0.00285	4	17	ACO2,DLD,FH,MDH2
Coexpression Atlas	GSM791119_500	Stem Cells, SC.GMP.BM, Lineage- sca1- ckithi CD34+ FcgRhi, Bone marrow, avg-3	Immgen.org, GSE15907	2.47e-06	0.00273	0.000109	0.000829	10	406	AHCY,SRM,APEX1,SHMT2,PFAS,ALDH2,GSTO1,RUVBL2,PGD,PHGDH
Coexpression	M19097	Genes up-regulated in the Kras2LA mouse lung cancer model with mutated KRAS [GeneID=3845].	MSigDB C2: CGP Curated Gene Sets (v5.1)	5.08e-07	0.00277	2.33e-05	0.000214	11	491	EEF1B2,BSG,PHB2,SHMT1,APEX1,ACTN4,PSME1,PABPC1,PGK1,ST13,FAM49B
Interaction	int:SRRM2	SRRM2 interactions		7.39e-07	0.00285	2.61e-05	0.000231	9	223	EEF1B2,YBX1,ACO2,EIF4A1,EIF3F,EIF3I,RUVBL2,YWHAB,HNRNPA2B1
Drug	C049584	2-amino-1-methyl-6-phenylimidazo(4,5-b)pyridine	CTD	3.05e-07	0.00287	6.24e-05	0.000607	12	536	RPS3,PSMA2,CCT7,CCT4,CCT2,ACTN4,PSME1,MDH2,PCBP1,PHGDH,PHB,RAD23B
Interaction	int:EIF1B	EIF1B interactions		7.55e-07	0.00291	2.62e-05	0.000231	5	38	EIF2S1,SHMT2,EIF3F,EIF3I,ACTR3
Interaction	int:NANS	NANS interactions		7.55e-07	0.00291	2.62e-05	0.000231	5	38	PRDX1,SHMT2,GLOD4,FH,RAD23B
Computational	MORF_ACP1	Neighborhood of ACP1	MSigDb: C4 - CGN: Cancer Gene Neighborhood	8.7e-06	0.003	8.58e-05	0.000551	9	183	PDIA6,YBX1,EIF4A1,NACA,PHB2,CCT7,CCT2,GDI2,VDAC2
GO: Cellular Component	GO:0005739	mitochondrion		1.1e-05	0.00314	0.000258	0.00161	20	1769	TXNRD1,CLIC1,BSG,RPS3,ACO2,PRDX1,PHB2,SHMT1,APEX1,SHMT2,DLD,CCT7,GLOD4,ALDH2,FH,MDH2,YWHAB,VDAC1,VDAC2,PHB
Coexpression	15070671-TableS2	Human StemCell_Bhattacharya04_105genes	GeneSigDB	5.78e-07	0.00315	2.63e-05	0.000241	6	93	PSMA2,EIF4A1,TUBB,HMGB2,SMS,RCC2
Drug	CID000119315	8-oxyguanine	Stitch	3.44e-07	0.00324	6.89e-05	0.00067	7	130	NUDT5,YBX1,RPS3,ACO2,PRDX1,APEX1,RAD23B
Computational	MORF_TPT1	Neighborhood of TPT1	MSigDb: C4 - CGN: Cancer Gene Neighborhood	9.52e-06	0.00328	9.12e-05	0.000586	7	100	EEF1B2,EEF1G,YBX1,RPS3,NACA,PABPC1,PGK1
Coexpression	M4950	Genes up-regulated in liver tumor compared to the normal adjacent tissue.	MSigDB C2: CGP Curated Gene Sets (v5.1)	6.16e-07	0.00336	2.78e-05	0.000255	14	863	TXNRD1,RANBP1,PDIA6,NUDT5,RBBP7,AHCY,APEX1,HMGB2,CCT2,PPA1,EIF3F,GSTO1,RUVBL2,PGK1
GO: Cellular Component	GO:0005903	brush border		1.18e-05	0.00336	0.000258	0.00161	6	129	FLNB,CLIC1,CAPZA1,CAPZB,ACTN4,ACTR3
GO: Molecular Function	GO:0003729	mRNA binding		7.61e-06	0.00337	0.000482	0.00321	7	179	YBX1,RPS3,EIF4A1,PCBP1,PABPC1,HNRNPA2B1,KHSRP
Interaction	int:BUB3	BUB3 interactions		8.84e-07	0.0034	3.04e-05	0.000268	6	72	YBX1,APEX1,CCT7,CCT4,CCT2,KPNB1
Pathway	MAP00020_Citrate_cycle_TCA_cycle	MAP00020 Citrate cycle TCA cycle	GenMAPP	4.19e-06	0.00349	0.000405	0.00296	4	18	ACO2,DLD,FH,MDH2
Drug	D013759	Dronabinol	CTD	3.83e-07	0.00361	7.52e-05	0.000731	15	899	TXNRD1,RANBP1,IMPA1,CLIC1,PSMA2,TUBB,SHMT2,CCT2,EIF3I,PCBP1,DDB1,PGK1,PHGDH,KHSRP,PHB
Pathway	106230	Metabolism of proteins	BioSystems: REACTOME	4.37e-06	0.00365	0.000405	0.00296	16	689	EEF1B2,EEF1G,PDIA6,CCT3,RPS3,EIF2S1,ACO2,EIF4A1,CCT7,CCT4,CCT2,EIF3F,EIF3I,PABPC1,VDAC1,KHSRP
Coexpression Atlas	GSM791136_500	alpha beta T cells, preT.DN2.Th, Lin-/lo CD25hi CD44+ cKit+, Thymus, avg-3	Immgen.org, GSE15907	3.34e-06	0.00369	0.000142	0.00108	10	420	PA2G4,AHCY,SRM,SHMT1,APEX1,SHMT2,PFAS,ALDH2,GSTO1,PHGDH
Pubmed	25036637	A quantitative chaperone interaction network reveals the architecture of cellular protein homeostasis pathways.	Pubmed	5.35e-07	0.00381	2.27e-05	0.000214	7	325	CAPZA1,GRB2,STIP1,RUVBL2,YWHAB,ST13,PHGDH
Drug	CID000001079	S-adenosylmethionine	Stitch	4.08e-07	0.00384	7.84e-05	0.000762	10	355	ISYNA1,IMPA1,AHCY,SRM,SHMT1,APEX1,SHMT2,SMS,PGD,PABPC1
Coexpression	M8525	Genes down-regulated in HL-60 cells (acute promyelocytic leukemia, APL) after treatment with the aminopeptidase inhibitor tosedostat (CHR-2797) [PubChem=15547703] for 24 h.	MSigDB C2: CGP Curated Gene Sets (v5.1)	7.13e-07	0.00389	3.19e-05	0.000293	15	1011	KCTD12,RANBP1,NUDT5,CCT3,PA2G4,PSMA2,PRDX1,SRM,PFAS,STIP1,RUVBL2,PGK1,VDAC1,KHSRP,PHB
Pubmed	20876399	A QUICK screen for Lrrk2 interaction partners--leucine-rich repeat kinase 2 is involved in actin cytoskeleton dynamics.	Pubmed	5.52e-07	0.00393	2.33e-05	0.00022	4	44	CAPZA1,CAPZB,ARPC1B,ACTR3
Coexpression	15260889-SuppTable2	Human Breast_Dairkee04_681genes	GeneSigDB	7.23e-07	0.00394	3.21e-05	0.000294	11	509	NUDT5,PA2G4,PSMA2,AHCY,SHMT1,SHMT2,HMGB2,MDH2,PCBP1,ARPC1B,RAD23B
GO: Biological Process	GO:0043488	regulation of mRNA stability		1.83e-06	0.00397	0.000173	0.00143	7	144	YBX1,PSMA2,APEX1,PSME1,YWHAB,PABPC1,KHSRP
Interaction	int:IKBKE	IKBKE interactions		1.04e-06	0.00401	3.55e-05	0.000313	6	74	PDIA6,CCT3,CCT4,CCT2,RUVBL2,PABPC1
Coexpression	16790086-tableW1	Rat Liver_Perez-Carreon06_290genes	GeneSigDB	7.79e-07	0.00425	3.4e-05	0.000312	8	229	TXNRD1,RBBP7,RPS3,PRDX1,APEX1,STIP1,PGK1,ST13
Coexpression	20386565-TableS1	Human Prostate_Zhao10_1841genes	GeneSigDB	7.79e-07	0.00425	3.4e-05	0.000312	12	627	IMPA1,CLIC1,EIF4A1,GRB2,SHMT1,STIP1,GDI2,PGK1,PHGDH,VDAC1,VDAC2,RAD23B
Interaction	int:STRIP1	STRIP1 interactions		1.12e-06	0.00429	3.77e-05	0.000333	5	41	EEF1B2,EEF1G,SHMT2,DDB1,KHSRP
Pubmed	25496916	A HIV-1 Tat mutant protein disrupts HIV-1 Rev function by targeting the DEAD-box RNA helicase DDX1.	Pubmed	6.05e-07	0.00431	2.54e-05	0.00024	4	45	FLNB,CAPZB,PCBP1,PABPC1
Drug	CID000000888	magnesium	Stitch	4.59e-07	0.00433	8.66e-05	0.000842	18	1326	RANBP1,NUDT5,IMPA1,EIF2S1,PSMA2,TUBB,APEX1,DLD,CCT7,CCT4,CCT2,ACTN4,PPA1,ALDH2,MDH2,PGK1,ARPC1B,KPNB1
Coexpression	M11829	Genes up-regulated by adenoviral expression of c-MYC [GeneID=4609] in HUVEC cells (umbilical vein endothelium).	MSigDB C2: CGP Curated Gene Sets (v5.1)	7.96e-07	0.00434	3.44e-05	0.000316	5	53	CCT3,SRM,APEX1,RUVBL2,PHB
GO: Biological Process	GO:0070199	establishment of protein localization to chromosome		2.03e-06	0.00441	0.000184	0.00152	4	23	CCT7,CCT4,CCT2,RUVBL2
Interaction	int:PDCL3	PDCL3 interactions		1.15e-06	0.00441	3.84e-05	0.000339	4	18	CCT3,SHMT2,CCT7,CCT4
Coexpression	M5935	Genes encoding proteins involved in metabolism of fatty acids.	MSigDB H: Hallmark Gene Sets (v5.1)	8.16e-07	0.00445	3.51e-05	0.000322	7	158	ACO2,APEX1,DLD,SMS,PSME1,FH,MDH2
Interaction	int:MED20	MED20 interactions		1.19e-06	0.00457	3.9e-05	0.000345	7	120	PDIA6,PHB2,PPA1,GSTO1,VDAC1,PHB,RAD23B
Interaction	int:SIRT6	SIRT6 interactions		1.19e-06	0.00457	3.9e-05	0.000345	7	120	FLNB,EEF1G,RBBP7,CAPZA1,CAPZB,RUVBL2,DDB1
Coexpression Atlas	gudmap_RNAseq_e15.5_Mesangium_2500_K2	gudmap_RNAseq_e15.5_Mesangium_2500_K2	Gudmap RNAseq	4.14e-06	0.00457	0.000169	0.00129	17	1299	KCTD12,EEF1G,ISYNA1,RBBP7,RPS3,PA2G4,AHCY,GRB2,APEX1,SHMT2,CCT7,CCT4,GLOD4,PGK1,RCC2,PHGDH,PHB
Coexpression	M2105	Genes whose expression was significantly and positively correlated with the number of perineuronal oligodendrocytes in the layer III of BA9 brain region.	MSigDB C2: CGP Curated Gene Sets (v5.1)	8.56e-07	0.00467	3.65e-05	0.000335	13	756	CCT3,RPS3,PRDX1,AHCY,CCT7,CCT2,STIP1,ALDH2,EIF3F,RUVBL2,DDB1,PGK1,RAD23B
Pubmed	18782753	A PP2A phosphatase high density interaction network identifies a novel striatin-interacting phosphatase and kinase complex linked to the cerebral cavernous malformation 3 (CCM3) protein.	Pubmed	6.62e-07	0.00472	2.74e-05	0.000259	4	46	CCT3,CCT7,CCT4,CCT2
Pubmed	24755837	Characterization of LGALS3 (galectin-3) as a player in DNA damage response.	Pubmed	6.62e-07	0.00472	2.74e-05	0.000259	4	46	CCT3,BSG,AHCY,KPNB1
Interaction	int:TUBG1	TUBG1 interactions		1.23e-06	0.00472	4e-05	0.000354	9	237	CCT3,RPS3,TUBB,CCT7,CCT4,CCT2,STIP1,PSME1,ARPC1B
Cytoband	12q23-q24.1	12q23-q24.1		6.89e-05	0.00476	0.00476	0.0229	2	6	TXNRD1,NACA
GO: Biological Process	GO:0043487	regulation of RNA stability		2.19e-06	0.00477	0.000191	0.00158	7	148	YBX1,PSMA2,APEX1,PSME1,YWHAB,PABPC1,KHSRP
Domain	IPR006636	STI1_HS-bd	InterPro	9.42e-06	0.00483	0.000463	0.00316	3	10	STIP1,ST13,RAD23B
Domain	SM00727	STI1	SMART	9.42e-06	0.00483	0.000463	0.00316	3	10	STIP1,ST13,RAD23B
Computational	MORF_NME2	Neighborhood of NME2	MSigDb: C4 - CGN: Cancer Gene Neighborhood	1.44e-05	0.00496	0.000134	0.000862	8	148	EEF1G,CLIC1,RPS3,EIF4A1,NACA,CCT7,PABPC1,PGK1
Coexpression Atlas	facebase_RNAseq_e8.5_NeuroEpith_hindBrain_2500_K1	facebase_RNAseq_e8.5_NeuroEpith_hindBrain_2500_K1	Gudmap RNAseq	4.55e-06	0.00503	0.00018	0.00136	16	1165	RANBP1,PTPN6,NUDT5,BSG,PA2G4,EIF2S1,SRM,APEX1,HMGB2,STIP1,SMS,PPA1,RUVBL2,PGK1,FAM49B,KPNB1
GO: Biological Process	GO:0006403	RNA localization		2.33e-06	0.00505	0.000194	0.00161	8	214	RANBP1,CCT3,CCT7,CCT4,CCT2,RUVBL2,HNRNPA2B1,KHSRP
Interaction	int:RFWD2	RFWD2 interactions		1.32e-06	0.00507	4.26e-05	0.000377	6	77	CCT3,CCT7,CCT4,CCT2,YWHAB,DDB1
Drug	CID000000964	hydroxypyruvate	Stitch	5.41e-07	0.0051	9.8e-05	0.000954	5	46	SHMT1,SHMT2,DLD,MDH2,PHGDH
Drug	CID000001163	AC1L1AV8	Stitch	5.41e-07	0.0051	9.8e-05	0.000954	5	46	ACO2,SHMT1,SHMT2,DLD,FH
Interaction	int:NANOG	NANOG interactions		1.35e-06	0.00521	4.34e-05	0.000383	12	473	RBBP7,RPS3,CAPZA1,TUBB,CAPZB,RUVBL2,PABPC1,DDB1,RCC2,KHSRP,KPNB1,RAD23B
Drug	C016583	4-(N-methyl-N-nitrosamino)-1-(3-pyridyl)-1-butanone	CTD	5.74e-07	0.00541	0.000102	0.000993	9	282	EEF1G,CCT3,RPS3,PSMA2,APEX1,HMGB2,PGD,PHGDH,RAD23B
Pathway	PW:0000026	citrate cycle	Pathway Ontology	6.56e-06	0.00547	0.000485	0.00354	4	20	ACO2,DLD,FH,MDH2
Interaction	int:NME2	NME2 interactions		1.42e-06	0.00548	4.53e-05	0.0004	6	78	PDIA6,RPS3,PSMA2,AHCY,STIP1,RUVBL2
Coexpression	19841744-TableS5	Human Liver_Tzur09_1908genes	GeneSigDB	1.01e-06	0.00551	4.25e-05	0.00039	18	1499	TXNRD1,PDIA6,YBX1,BSG,PA2G4,DLD,CCT2,STIP1,PPA1,FH,PCBP1,GDI2,PGD,HNRNPA2B1,PGK1,ST13,ACTR3,VDAC1
Coexpression	M9788	Genes up-regulated in differentiating C2C12 cells (myoblasts) upon expression of PPARGC1A [GeneID=10891] off an adenoviral vector.	MSigDB C2: CGP Curated Gene Sets (v5.1)	1.01e-06	0.00553	4.25e-05	0.00039	10	420	BSG,ACO2,PHB2,SHMT1,DLD,FH,MDH2,GSTO1,RUVBL2,PGK1
Coexpression	18667080-TableS2	Human StemCell_Kocer08_864genes	GeneSigDB	1.02e-06	0.00557	4.25e-05	0.00039	13	768	CCT3,EIF2S1,PSMA2,PRDX1,CCT2,PPA1,PSME1,EIF3I,YWHAB,PGK1,ACTR3,VDAC1,KPNB1
Pubmed	16341674	Transcriptome analysis of human gastric cancer.	Pubmed	7.94e-07	0.00565	3.27e-05	0.000309	9	690	EEF1B2,PTPN6,RPS3,PRDX1,HMGB2,CCT4,ACTN4,EIF3I,PCBP1
Pathway	106327	Pyruvate metabolism and Citric Acid (TCA) cycle	BioSystems: REACTOME	6.96e-06	0.00581	0.000485	0.00354	5	43	BSG,ACO2,DLD,FH,MDH2
Drug	CID000012790	2-fluoroadenine	Stitch	6.23e-07	0.00587	0.000109	0.00106	4	20	AHCY,SHMT1,SHMT2,DLD
Interaction	int:ASS1	ASS1 interactions		1.53e-06	0.00591	4.84e-05	0.000428	6	79	PRDX1,DLD,STIP1,FH,RUVBL2,PHGDH
Pubmed	23602568	The protein interaction landscape of the human CMGC kinase group.	Pubmed	8.32e-07	0.00593	3.41e-05	0.000322	9	694	APEX1,STIP1,EIF3I,PCBP1,YWHAB,PABPC1,DDB1,ARPC1B,KPNB1
Interaction	int:HSP90AB1	HSP90AB1 interactions		1.58e-06	0.00608	4.95e-05	0.000437	10	316	PSMA2,EIF4A1,TUBB,GRB2,CCT2,STIP1,PCBP1,YWHAB,PGK1,PHB
Pubmed	19922875	The Arp2/3 activator WASH controls the fission of endosomes through a large multiprotein complex.	Pubmed	8.55e-07	0.00609	3.48e-05	0.000329	3	13	CAPZA1,CAPZB,ACTR3
Computational	GNF2_EIF3S6	Neighborhood of EIF3S6	MSigDb: C4 - CGN: Cancer Gene Neighborhood	1.78e-05	0.00615	0.000162	0.00104	7	110	EEF1B2,EEF1G,RPS3,NACA,GDI2,PABPC1,ST13
Coexpression Atlas	Lungmap_Mouse_e16.5_scRNA-seq_Epithelial_SubClass_Proliferative AEC II Precursor_Top_500_All	Lungmap_Mouse_e16.5_scRNA-seq_Epithelial_SubClass_Proliferative AEC II Precursor_Top_500_All	Lungmap_MouseSingleCell_E16.5	5.68e-06	0.00627	0.000216	0.00164	10	446	CMPK1,ISYNA1,CCT3,AHCY,SRM,PHB2,APEX1,HMGB2,PPA1,ACTR3
Interaction	int:LGALS3BP	LGALS3BP interactions		1.65e-06	0.00634	5.11e-05	0.000452	7	126	CCT3,TUBB,PHB2,GRB2,CCT7,CCT4,CCT2
Domain	PS50405	GST_CTER	PROSITE	1.25e-05	0.00642	0.000463	0.00316	4	33	EEF1B2,EEF1G,CLIC1,GSTO1
Mouse Phenotype	MP:0008762	embryonic lethality		5.47e-06	0.00643	0.00643	0.0491	22	1560	TXNRD1,FLNB,IMPA1,CCT3,YBX1,BSG,NACA,CAPZB,PHB2,GRB2,APEX1,DLD,PFAS,STIP1,ALDH2,FH,DDB1,ACTR3,PHGDH,VDAC1,KPNB1,PHB
Pubmed	24550385	Characterizing WW domain interactions of tumor suppressor WWOX reveals its association with multiprotein networks.	Pubmed	9.26e-07	0.00659	3.75e-05	0.000354	6	220	CAPZA1,CCT7,CCT2,PGD,PABPC1,KHSRP
GO: Cellular Component	GO:0005925	focal adhesion		2.32e-05	0.00664	0.00046	0.00287	9	393	FLNB,BSG,RPS3,ACTN4,YWHAB,GDI2,PABPC1,ARPC1B,ACTR3
Pathway	105919	Citric acid cycle (TCA cycle)	BioSystems: REACTOME	8.07e-06	0.00673	0.000485	0.00354	4	21	ACO2,DLD,FH,MDH2
GO: Molecular Function	GO:0048037	cofactor binding		1.52e-05	0.00674	0.000644	0.0043	8	277	TXNRD1,AHCY,SHMT1,SHMT2,DLD,ALDH2,PGD,PHGDH
Interaction	int:ITPA	ITPA interactions		1.79e-06	0.0069	5.51e-05	0.000486	5	45	SHMT1,SHMT2,STIP1,PPA1,HNRNPA2B1
Pathway	MAP00720_Reductive_carboxylate_cycle_CO2_fixation	MAP00720 Reductive carboxylate cycle CO2 fixation	GenMAPP	8.31e-06	0.00693	0.000485	0.00354	3	7	ACO2,FH,MDH2
Interaction	int:TSSK6	TSSK6 interactions		1.8e-06	0.00694	5.51e-05	0.000486	4	20	CCT3,CCT7,CCT4,CCT2
Coexpression	M18854	Genes down-regulated in BJUB cells (B-lymphoma) in response to rapamycin [PubChem=6610346] treatment.	MSigDB C2: CGP Curated Gene Sets (v5.1)	1.29e-06	0.00705	5.34e-05	0.000491	8	245	PDIA6,EIF2S1,SRM,CCT4,CCT2,STIP1,PGK1,PHB
GO: Molecular Function	GO:0008732	L-allo-threonine aldolase activity		1.6e-05	0.00709	0.000644	0.0043	2	2	SHMT1,SHMT2
GO: Molecular Function	GO:0004372	glycine hydroxymethyltransferase activity		1.6e-05	0.00709	0.000644	0.0043	2	2	SHMT1,SHMT2
GO: Molecular Function	GO:0004793	threonine aldolase activity		1.6e-05	0.00709	0.000644	0.0043	2	2	SHMT1,SHMT2
Pubmed	24980433	MDM2 mediates nonproteolytic polyubiquitylation of the DEAD-Box RNA helicase DDX24.	Pubmed	1.01e-06	0.00718	4.06e-05	0.000383	4	51	HMGB2,CCT4,CCT2,YWHAB
Interaction	int:EEF2	EEF2 interactions		1.9e-06	0.00732	5.74e-05	0.000507	8	185	ISYNA1,EIF4A1,TUBB,PFAS,CCT2,PGD,PABPC1,PGK1
GO: Cellular Component	GO:0005924	cell-substrate adherens junction		2.56e-05	0.00733	0.00046	0.00287	9	398	FLNB,BSG,RPS3,ACTN4,YWHAB,GDI2,PABPC1,ARPC1B,ACTR3
Interaction	int:NXF1	NXF1 interactions		1.91e-06	0.00735	5.74e-05	0.000507	18	1120	EEF1B2,CMPK1,IMPA1,RPS3,CAPZA1,SRM,APEX1,HMGB2,PFAS,CCT7,CCT2,RUVBL2,PGD,DDB1,HNRNPA2B1,ACTR3,VDAC1,KPNB1
GO: Cellular Component	GO:0033290	eukaryotic 48S preinitiation complex		2.57e-05	0.00736	0.00046	0.00287	3	15	EIF2S1,EIF3F,EIF3I
Interaction	int:UQCRC2	UQCRC2 interactions		1.93e-06	0.00743	5.76e-05	0.000509	7	129	CCT3,DLD,CCT7,ALDH2,VDAC1,VDAC2,PHB
Drug	D005001	Ethionine	CTD	7.9e-07	0.00744	0.000134	0.00131	9	293	CMPK1,EEF1G,PDIA6,ISYNA1,IMPA1,ACO2,SRM,SHMT2,ALDH2
Drug	CID000126430	5'-deoxy-5'-chloroformycin	Stitch	7.99e-07	0.00752	0.000134	0.00131	3	6	AHCY,SRM,SMS
Interaction	int:GRB2	GRB2 interactions		1.97e-06	0.00759	5.84e-05	0.000516	13	583	EEF1G,PTPN6,CCT3,YBX1,TUBB,GRB2,CCT7,CCT4,CCT2,PSME1,FH,YWHAB,HNRNPA2B1
Pathway	105971	Translation initiation complex formation	BioSystems: REACTOME	9.18e-06	0.00766	0.000485	0.00354	6	78	RPS3,EIF2S1,EIF4A1,EIF3F,EIF3I,PABPC1
Pubmed	25900982	BioID-based Identification of Skp Cullin F-box (SCF)§-TrCP1/2 E3 Ligase Substrates.	Pubmed	1.08e-06	0.00771	4.33e-05	0.000409	6	226	CCT3,CCT7,CCT4,CCT2,YWHAB,HNRNPA2B1
Pubmed	23182705	Proteomic investigation of the interactome of FMNL1 in hematopoietic cells unveils a role in calcium-dependent membrane plasticity.	Pubmed	1.09e-06	0.00777	4.34e-05	0.00041	4	52	FLNB,PHB2,ACTN4,VDAC1
Domain	IPR012335	Thioredoxin_fold	InterPro	1.54e-05	0.0079	0.000463	0.00316	6	122	TXNRD1,EEF1G,PDIA6,CLIC1,PRDX1,GSTO1
Domain	G3DSA:3.40.30.10	Thioredoxin_fold	Gene3D	1.54e-05	0.0079	0.000463	0.00316	6	122	TXNRD1,EEF1G,PDIA6,CLIC1,PRDX1,GSTO1
GO: Cellular Component	GO:0030055	cell-substrate junction		2.83e-05	0.00809	0.000476	0.00297	9	403	FLNB,BSG,RPS3,ACTN4,YWHAB,GDI2,PABPC1,ARPC1B,ACTR3
Pathway	855811	Citrate cycle (TCA cycle, Krebs cycle)	BioSystems: KEGG	9.82e-06	0.00819	0.000485	0.00354	4	22	ACO2,DLD,FH,MDH2
Pathway	106245	Formation of tubulin folding intermediates by CCT/TriC	BioSystems: REACTOME	9.82e-06	0.00819	0.000485	0.00354	4	22	CCT3,CCT7,CCT4,CCT2
Computational	MORF_CSNK2B	Neighborhood of CSNK2B	MSigDb: C4 - CGN: Cancer Gene Neighborhood	2.38e-05	0.00822	0.000211	0.00135	10	261	CCT3,EIF4A1,PHB2,CCT7,CCT2,RUVBL2,YWHAB,VDAC1,VDAC2,RAD23B
Pathway	105970	Activation of the mRNA upon binding of the cap-binding complex and eIFs, and subsequent binding to 43S	BioSystems: REACTOME	9.89e-06	0.00825	0.000485	0.00354	6	79	RPS3,EIF2S1,EIF4A1,EIF3F,EIF3I,PABPC1
Interaction	int:DLD	DLD interactions		2.2e-06	0.00848	6.47e-05	0.000571	6	84	ISYNA1,UCHL3,CAPZB,DLD,STIP1,FH
Interaction	int:GSPT2	GSPT2 interactions		2.22e-06	0.00854	6.47e-05	0.000571	4	21	SHMT1,SHMT2,CCT2,PABPC1
Drug	C039060	dihydroartemisinin	CTD	9.15e-07	0.00862	0.000151	0.00147	6	94	CCT3,CLIC1,PRDX1,HNRNPA2B1,PGK1,KHSRP
Drug	C015802	2,6-dichloro-4-nitrophenol	CTD	9.36e-07	0.00882	0.000152	0.00148	4	22	RPS3,ACO2,ALDH2,FH
GO: Cellular Component	GO:0070993	translation preinitiation complex		3.16e-05	0.00903	0.000502	0.00313	3	16	EIF2S1,EIF3F,EIF3I
Interaction	int:AMBRA1	AMBRA1 interactions		2.36e-06	0.00909	6.84e-05	0.000604	6	85	CCT3,PSMA2,CCT4,CCT2,STIP1,DDB1
Drug	D002995	Clofibric Acid	CTD	9.68e-07	0.00912	0.000153	0.00149	13	714	NUDT5,CCT3,RPS3,PA2G4,SRM,APEX1,DLD,CCT2,EIF3F,GSTO1,PABPC1,DDB1,VDAC1
Coexpression	M4023	Genes up-regulated in kidney biopsies from patients with well functioning kidneys more than 1-year post transplant compared to the biopsies from normal living kidney donors.	MSigDB C2: CGP Curated Gene Sets (v5.1)	1.68e-06	0.00916	6.85e-05	0.000629	11	555	NACA,CAPZA1,DLD,HMGB2,CCT2,EIF3F,EIF3I,GSTO1,GDI2,HNRNPA2B1,PGK1
Coexpression	17683518-813GeneTable	Human Breast_Teschendorff07_813genes_ERneg	GeneSigDB	1.68e-06	0.00917	6.85e-05	0.000629	12	675	RPS3,TUBB,AHCY,APEX1,HMGB2,SMS,ALDH2,FH,GDI2,PABPC1,DDB1,ARPC1B
Drug	D003520	Cyclophosphamide	CTD	9.86e-07	0.00929	0.000153	0.00149	12	599	TXNRD1,CCT3,BSG,RPS3,SRM,APEX1,CCT7,STIP1,GLOD4,ALDH2,DDB1,ST13
Interaction	int:MDC1	MDC1 interactions		2.41e-06	0.00929	6.93e-05	0.000612	8	191	FLNB,CAPZA1,CAPZB,PHB2,PHGDH,VDAC1,VDAC2,KPNB1
Drug	D004128	Dimethylnitrosamine	CTD	1e-06	0.00946	0.000153	0.00149	10	392	TXNRD1,EEF1G,CCT3,RPS3,PSMA2,APEX1,HMGB2,ARPC1B,PHGDH,RAD23B
Domain	IPR012336	Thioredoxin-like_fold	InterPro	1.85e-05	0.00949	0.000463	0.00316	6	126	TXNRD1,EEF1G,PDIA6,CLIC1,PRDX1,GSTO1
Drug	D019820	Xanthine	CTD	1.01e-06	0.00951	0.000153	0.00149	5	52	ACO2,FH,MDH2,VDAC1,PHB
Computational	MORF_RAD21	Neighborhood of RAD21	MSigDb: C4 - CGN: Cancer Gene Neighborhood	2.77e-05	0.00957	0.000239	0.00154	8	162	PSMA2,NACA,SHMT1,DLD,CCT2,YWHAB,GDI2,RAD23B
Pubmed	16541103	mTOR-dependent stimulation of the association of eIF4G and eIF3 by insulin.	Pubmed	1.36e-06	0.00967	5.34e-05	0.000505	3	15	EIF4A1,EIF3F,EIF3I
Pubmed	20972266	A data set of human endogenous protein ubiquitination sites.	Pubmed	1.36e-06	0.00967	5.34e-05	0.000505	3	15	PSMA2,NACA,DDB1
Domain	IPR001085	Ser_HO-MeTrfase	InterPro	1.89e-05	0.00972	0.000463	0.00316	2	2	SHMT1,SHMT2
Domain	PS51006	SPERMIDINE_SYNTHASE_2	PROSITE	1.89e-05	0.00972	0.000463	0.00316	2	2	SRM,SMS
Domain	PF00464	SHMT	Pfam	1.89e-05	0.00972	0.000463	0.00316	2	2	SHMT1,SHMT2
Domain	PS00096	SHMT	PROSITE	1.89e-05	0.00972	0.000463	0.00316	2	2	SHMT1,SHMT2
Domain	PS01330	SPERMIDINE_SYNTHASE_1	PROSITE	1.89e-05	0.00972	0.000463	0.00316	2	2	SRM,SMS
Domain	IPR019798	Ser_HO-MeTrfase_PLP_BS	InterPro	1.89e-05	0.00972	0.000463	0.00316	2	2	SHMT1,SHMT2
Domain	IPR000163	Prohibitin	InterPro	1.89e-05	0.00972	0.000463	0.00316	2	2	PHB2,PHB
Interaction	int:SHC1	SHC1 interactions		2.55e-06	0.00983	7.28e-05	0.000643	9	259	PTPN6,PRDX1,TUBB,GRB2,CCT2,ACTN4,RUVBL2,DDB1,HNRNPA2B1
Coexpression	GSE14415_INDUCED_TREG_VS_TCONV_UP	Genes up-regulated in induced T reg versus T conv.	MSigDB C7: Immunologic Signatures (v5.1)	1.81e-06	0.00989	7.33e-05	0.000673	7	178	RANBP1,CLIC1,RBBP7,SHMT1,SHMT2,PCBP1,PHGDH
GO: Biological Process	GO:0034502	protein localization to chromosome		4.62e-06	0.01	0.000372	0.00307	5	61	CCT7,CCT4,CCT2,RUVBL2,RCC2
Interaction	int:NEDD1	NEDD1 interactions		2.61e-06	0.0101	7.4e-05	0.000654	7	135	CCT3,RPS3,TUBB,CCT7,CCT4,CCT2,HNRNPA2B1
Domain	G3DSA:1.20.1050.10	GST_C_like	Gene3D	1.99e-05	0.0102	0.000465	0.00317	4	37	EEF1B2,EEF1G,CLIC1,GSTO1
Interaction	int:UCHL3	UCHL3 interactions		2.71e-06	0.0104	7.56e-05	0.000667	6	87	ISYNA1,UCHL3,DLD,STIP1,SMS,PGD
Interaction	int:PSMB2	PSMB2 interactions		2.71e-06	0.0104	7.56e-05	0.000667	6	87	YBX1,PSMA2,TUBB,PSME1,PGK1,RAD23B
Interaction	int:KIF21A	KIF21A interactions		2.76e-06	0.0106	7.64e-05	0.000675	5	49	CCT3,SHMT2,CCT7,CCT4,CCT2
Drug	D001622	Betaine	CTD	1.13e-06	0.0106	0.000166	0.00162	7	155	UCHL3,PRDX1,AHCY,APEX1,HMGB2,ALDH2,KHSRP
Drug	CID000410238	AC1L8YNX	Stitch	1.13e-06	0.0106	0.000166	0.00162	4	23	AHCY,SHMT1,SHMT2,DLD
Coexpression	16424041-SuppTable2	Human Brain_Lu06_285genes	GeneSigDB	1.96e-06	0.0107	7.85e-05	0.000721	8	259	PA2G4,AHCY,HMGB2,SMS,HNRNPA2B1,VDAC1,VDAC2,RAD23B
Computational	module_159	Genes in module_159	MSigDb: C4 - CM: Cancer Modules	3.11e-05	0.0107	0.000258	0.00166	6	81	EEF1B2,EEF1G,EIF2S1,EIF4A1,EIF3F,EIF3I
Computational	GCM_PPP1CC	Neighborhood of PPP1CC	MSigDb: C4 - CGN: Cancer Gene Neighborhood	3.14e-05	0.0108	0.000258	0.00166	5	49	NACA,CAPZA1,APEX1,CCT7,CCT4
GO: Biological Process	GO:0006563	L-serine metabolic process		5.18e-06	0.0113	0.000387	0.0032	3	9	SHMT1,SHMT2,PHGDH
GO: Biological Process	GO:1904851	positive regulation of establishment of protein localization to telomere		5.18e-06	0.0113	0.000387	0.0032	3	9	CCT7,CCT4,CCT2
Drug	D008701	Methapyrilene	CTD	1.2e-06	0.0113	0.000173	0.00169	9	308	TXNRD1,EEF1G,CCT3,RPS3,EIF2S1,PSMA2,APEX1,HMGB2,PHGDH
Domain	IPR010987	Glutathione-S-Trfase_C-like	InterPro	2.22e-05	0.0114	0.000495	0.00338	4	38	EEF1B2,EEF1G,CLIC1,GSTO1
GO: Biological Process	GO:0006099	tricarboxylic acid cycle		5.34e-06	0.0116	0.000387	0.0032	4	29	ACO2,DLD,FH,MDH2
Interaction	int:ACTR2	ACTR2 interactions		3.03e-06	0.0117	8.32e-05	0.000735	7	138	CCT3,CAPZA1,CCT7,CCT4,CCT2,ARPC1B,ACTR3
Interaction	int:ARMC6	ARMC6 interactions		3.06e-06	0.0118	8.34e-05	0.000737	5	50	CCT3,TUBB,CCT7,CCT4,CCT2
Pathway	83002	Glyoxylate and dicarboxylate metabolism	BioSystems: KEGG	1.41e-05	0.0118	0.000654	0.00478	4	24	ACO2,SHMT1,SHMT2,MDH2
Pubmed	23190606	Targeting §-tubulin:CCT-§ complexes incurs Hsp90- and VCP-related protein degradation and induces ER stress-associated apoptosis by triggering capacitative Ca2+ entry, mitochondrial perturbation and caspase overactivation.	Pubmed	1.67e-06	0.0119	6.5e-05	0.000614	3	16	RPS3,TUBB,CCT2
Pubmed	7953530	Identification of six Tcp-1-related genes encoding divergent subunits of the TCP-1-containing chaperonin.	Pubmed	1.67e-06	0.0119	6.5e-05	0.000614	3	16	CCT3,CCT4,CCT2
Coexpression	M12016	Genes up-regulated in epithelial ovarian cancer (EOC) biopsies: invasive (TOV) vs low malignant potential (LMP) tumors.	MSigDB C2: CGP Curated Gene Sets (v5.1)	2.23e-06	0.0122	8.88e-05	0.000815	6	117	RANBP1,YBX1,PSMA2,TUBB,HMGB2,FH
Coexpression	11861292-Table2	Human BoneMarrow_Zhan02_30genes	GeneSigDB	2.28e-06	0.0124	9e-05	0.000826	4	29	RANBP1,EIF2S1,ACO2,CCT4
Interaction	int:SUZ12	SUZ12 interactions		3.29e-06	0.0127	8.92e-05	0.000788	10	343	FLNB,CCT3,YBX1,RBBP7,PRDX1,PHB2,RUVBL2,PHGDH,KHSRP,PHB
Drug	C447880	retene	CTD	1.35e-06	0.0127	0.000193	0.00188	4	24	PRDX1,PSME1,GSTO1,PGD
Coexpression	M15193	Genes up-regulated in pancreatic ductal adenocarcinoma (PDAC) identified in a meta analysis across four independent studies.	MSigDB C2: CGP Curated Gene Sets (v5.1)	2.36e-06	0.0129	9.24e-05	0.000849	9	358	TXNRD1,CLIC1,PRDX1,TUBB,GRB2,HMGB2,PGK1,VDAC1,PHB
Pubmed	21642987	IFIT1 is an antiviral protein that recognizes 5'-triphosphate RNA.	Pubmed	1.82e-06	0.013	7.05e-05	0.000666	4	59	YBX1,TUBB,PABPC1,HNRNPA2B1
Drug	CID000000222	ammonia	Stitch	1.41e-06	0.0132	0.000198	0.00192	11	509	ISYNA1,IMPA1,TUBB,SHMT1,SHMT2,DLD,CCT4,FH,MDH2,PHGDH,PHB
GO: Biological Process	GO:0006518	peptide metabolic process		6.15e-06	0.0134	0.000431	0.00356	14	847	EEF1B2,EEF1G,CLIC1,RPS3,PA2G4,EIF2S1,EIF4A1,NACA,PPA1,EIF3F,EIF3I,GSTO1,PABPC1,HNRNPA2B1
Interaction	int:INVS	INVS interactions		3.52e-06	0.0136	9.49e-05	0.000838	6	91	TUBB,PHB2,DDB1,PGK1,VDAC2,KHSRP
Coexpression	12406872-Table4	Human Lymphoma_Martinez-Climent03_431genes	GeneSigDB	2.52e-06	0.0138	9.83e-05	0.000902	8	268	PA2G4,PSMA2,AHCY,SHMT2,DLD,MDH2,GDI2,VDAC2
Pathway	SMP00004	Glycine, Serine and Threonine Metabolism	SMPDB	1.67e-05	0.014	0.000734	0.00536	4	25	SHMT1,DLD,ALDH2,PHGDH
Coexpression	19805619-TableS3	Mouse Leukemia_Powell09_138genes	GeneSigDB	2.58e-06	0.0141	0.0001	0.000918	6	120	RANBP1,CCT3,BSG,APEX1,PGK1,PHB
Computational	GNF2_FBL	Neighborhood of FBL	MSigDb: C4 - CGN: Cancer Gene Neighborhood	4.08e-05	0.0141	0.000328	0.0021	7	125	EEF1B2,EEF1G,RPS3,NACA,APEX1,ST13,KPNB1
Coexpression	M17405	Top genes up-regulated in MM4 vs MM1 subgroup of multiple myeloma samples.	MSigDB C2: CGP Curated Gene Sets (v5.1)	2.62e-06	0.0143	0.000101	0.000924	4	30	RANBP1,EIF2S1,ACO2,CCT4
Interaction	int:PPP2R2B	PPP2R2B interactions		3.72e-06	0.0143	9.88e-05	0.000873	5	52	CCT3,CAPZB,CCT7,CCT4,CCT2
Interaction	int:FBXW4	FBXW4 interactions		3.72e-06	0.0143	9.88e-05	0.000873	5	52	CCT3,PSMA2,CCT7,CCT4,CCT2
Pubmed	12601813	Hyperubiquitination of proteins in dilated cardiomyopathy.	Pubmed	2.02e-06	0.0144	7.52e-05	0.00071	3	17	ACO2,DLD,MDH2
Interaction	int:MKS1	MKS1 interactions		3.76e-06	0.0145	9.9e-05	0.000875	6	92	CCT3,TUBB,SHMT2,CCT7,CCT4,CCT2
GO: Biological Process	GO:1901605	alpha-amino acid metabolic process		6.71e-06	0.0146	0.000455	0.00376	8	247	TXNRD1,AHCY,SHMT1,SHMT2,DLD,PFAS,SMS,PHGDH
Interaction	int:GPD1L	GPD1L interactions		3.9e-06	0.015	0.000102	0.000902	4	24	BSG,ACO2,FH,PHGDH
Pubmed	17482557	Effect of vitamin B6 availability on serine hydroxymethyltransferase in MCF-7 cells.	Pubmed	2.12e-06	0.0151	7.52e-05	0.00071	2	2	SHMT1,SHMT2
Pubmed	18086671	The PHB1/2 phosphocomplex is required for mitochondrial homeostasis and survival of human T cells.	Pubmed	2.12e-06	0.0151	7.52e-05	0.00071	2	2	PHB2,PHB
Pubmed	9573390	Molecular cloning, characterization and alternative splicing of the human cytoplasmic serine hydroxymethyltransferase gene.	Pubmed	2.12e-06	0.0151	7.52e-05	0.00071	2	2	SHMT1,SHMT2
Pubmed	2759092	The visualization by affinity electrophoresis of a specific association between the consecutive citric acid cycle enzymes fumarase and malate dehydrogenase.	Pubmed	2.12e-06	0.0151	7.52e-05	0.00071	2	2	FH,MDH2
Pubmed	17828567	High-level expression, refolding and probing the natural fold of the human voltage-dependent anion channel isoforms I and II.	Pubmed	2.12e-06	0.0151	7.52e-05	0.00071	2	2	VDAC1,VDAC2
Pubmed	25619277	How pyridoxal 5'-phosphate differentially regulates human cytosolic and mitochondrial serine hydroxymethyltransferase oligomeric state.	Pubmed	2.12e-06	0.0151	7.52e-05	0.00071	2	2	SHMT1,SHMT2
Pubmed	22220685	Serine hydroxymethyltransferase 1 and 2: gene sequence variation and functional genomic characterization.	Pubmed	2.12e-06	0.0151	7.52e-05	0.00071	2	2	SHMT1,SHMT2
Pubmed	7539795	Subcellular localization of human voltage-dependent anion channel isoforms.	Pubmed	2.12e-06	0.0151	7.52e-05	0.00071	2	2	VDAC1,VDAC2
Pubmed	9354614	Purification and characterization of an alpha 1 beta 2 isoform of CapZ from human erythrocytes: cytosolic location and inability to bind to Mg2+ ghosts suggest that erythrocyte actin filaments are capped by adducin.	Pubmed	2.12e-06	0.0151	7.52e-05	0.00071	2	2	CAPZA1,CAPZB
Pubmed	11386852	Is mutated serine hydroxymethyltransferase (SHMT) involved in the etiology of neural tube defects?	Pubmed	2.12e-06	0.0151	7.52e-05	0.00071	2	2	SHMT1,SHMT2
Pubmed	11516159	The role of serine hydroxymethyltransferase isozymes in one-carbon metabolism in MCF-7 cells as determined by (13)C NMR.	Pubmed	2.12e-06	0.0151	7.52e-05	0.00071	2	2	SHMT1,SHMT2
Pubmed	19640993	Severe acute respiratory syndrome coronavirus nonstructural protein 2 interacts with a host protein complex involved in mitochondrial biogenesis and intracellular signaling.	Pubmed	2.12e-06	0.0151	7.52e-05	0.00071	2	2	PHB2,PHB
Pubmed	8505317	Cloning of human cDNAs encoding mitochondrial and cytosolic serine hydroxymethyltransferases and chromosomal localization.	Pubmed	2.12e-06	0.0151	7.52e-05	0.00071	2	2	SHMT1,SHMT2
Pubmed	19906925	Identification of the cellular prohibitin 1/prohibitin 2 heterodimer as an interaction partner of the C-terminal cytoplasmic domain of the HIV-1 glycoprotein.	Pubmed	2.12e-06	0.0151	7.52e-05	0.00071	2	2	PHB2,PHB
Pubmed	20856874	Prohibitins are required for cancer cell proliferation and adhesion.	Pubmed	2.12e-06	0.0151	7.52e-05	0.00071	2	2	PHB2,PHB
Pubmed	17070910	Prohibitin binds to C3 and enhances complement activation.	Pubmed	2.12e-06	0.0151	7.52e-05	0.00071	2	2	PHB2,PHB
Drug	CID000070534	2-cyano-3-phenylacrylic acid	Stitch	1.61e-06	0.0151	0.000222	0.00216	4	25	SHMT1,SHMT2,DLD,ALDH2
Drug	D008694	Methamphetamine	CTD	1.64e-06	0.0155	0.000224	0.00218	17	1296	FLNB,YBX1,ACO2,PSMA2,CAPZB,GRB2,DLD,CCT2,STIP1,ALDH2,YWHAB,PGK1,ST13,PHGDH,VDAC1,VDAC2,PHB
Interaction	int:CETN2	CETN2 interactions		4.09e-06	0.0158	0.000107	0.000941	5	53	CCT3,CCT7,CCT4,CCT2,RAD23B
Drug	D001553	Benzbromarone	CTD	1.68e-06	0.0158	0.000226	0.0022	9	321	CMPK1,EEF1G,PDIA6,ISYNA1,IMPA1,ACO2,SRM,SHMT2,ALDH2
Computational	MORF_PRKDC	Neighborhood of PRKDC	MSigDb: C4 - CGN: Cancer Gene Neighborhood	4.63e-05	0.016	0.000363	0.00233	8	174	CAPZA1,SHMT2,CCT4,FH,RUVBL2,DDB1,VDAC2,KHSRP
GO: Biological Process	GO:0070203	regulation of establishment of protein localization to telomere		7.38e-06	0.016	0.000486	0.00401	3	10	CCT7,CCT4,CCT2
Interaction	int:APEX1	APEX1 interactions		4.26e-06	0.0164	0.00011	0.000972	6	94	TXNRD1,YBX1,APEX1,HMGB2,PABPC1,DDB1
Interaction	int:ATP5B	ATP5B interactions		4.4e-06	0.0169	0.000113	0.000998	7	146	PA2G4,TUBB,MDH2,HNRNPA2B1,VDAC1,VDAC2,PHB
GO: Biological Process	GO:0034622	cellular macromolecular complex assembly		7.9e-06	0.0172	0.000497	0.00411	15	991	RBBP7,RPS3,CAPZA1,CAPZB,GRB2,HMGB2,CCT2,EIF3F,EIF3I,DDB1,ARPC1B,ACTR3,VDAC2,KPNB1,RAD23B
GO: Biological Process	GO:0032212	positive regulation of telomere maintenance via telomerase		8.01e-06	0.0174	0.000497	0.00411	4	32	CCT3,CCT7,CCT4,CCT2
Coexpression Atlas	GSM791143_500	alpha beta T cells, preT.DN3-4.Th, Lin-/lo CD25int CD44- CD28+, Thymus, avg-3	Immgen.org, GSE15907	1.58e-05	0.0175	0.000583	0.00443	9	397	RANBP1,PA2G4,AHCY,SRM,SHMT1,APEX1,HMGB2,PPA1,PHGDH
Coexpression	M4077	Genes identified by method 2 as coordinately down-regulated late in HMEC cells (mammary epithelium) during acinar development in vitro.	MSigDB C2: CGP Curated Gene Sets (v5.1)	3.22e-06	0.0176	0.000119	0.00109	8	277	FLNB,RANBP1,PDIA6,IMPA1,PRDX1,CCT2,SMS,PGK1
Interaction	int:DCAF5	DCAF5 interactions		4.62e-06	0.0178	0.000116	0.00102	4	25	CCT3,CCT7,CCT2,DDB1
Interaction	int:PEX7	PEX7 interactions		4.62e-06	0.0178	0.000116	0.00102	4	25	CCT3,CCT7,CCT4,CCT2
Interaction	int:NSMAF	NSMAF interactions		4.62e-06	0.0178	0.000116	0.00102	4	25	CCT3,CCT7,CCT4,CCT2
Interaction	int:B9D1	B9D1 interactions		4.62e-06	0.0178	0.000116	0.00102	4	25	CCT3,CCT7,CCT4,CCT2
Drug	D014640	Vancomycin	CTD	1.93e-06	0.0182	0.000256	0.00249	14	888	CLIC1,EIF4A1,AHCY,SHMT1,APEX1,SHMT2,HMGB2,SMS,PSME1,ALDH2,PGD,ARPC1B,RCC2,KPNB1
Coexpression	19505326-SuppTable3	Human Ovarian_Li09_2322genes_cisplatinresistance	GeneSigDB	3.35e-06	0.0183	0.000119	0.00109	19	1804	TXNRD1,RANBP1,ISYNA1,YBX1,ACO2,PSMA2,EIF4A1,PRDX1,CAPZA1,TUBB,CAPZB,DLD,CCT7,FH,MDH2,PGD,PABPC1,PGK1,ACTR3
Interaction	int:RPA2	RPA2 interactions		4.79e-06	0.0184	0.000119	0.00105	11	443	NUDT5,EIF2S1,PRDX1,CAPZA1,TUBB,APEX1,RUVBL2,PABPC1,DDB1,HNRNPA2B1,ARPC1B
Coexpression	M1564	Up-regulated at 48-96 h during differentiation of 3T3-L1 cells (fibroblast) into adipocytes.	MSigDB C2: CGP Curated Gene Sets (v5.1)	3.43e-06	0.0187	0.000119	0.00109	6	126	PDIA6,ACO2,PHB2,PPA1,MDH2,PHB
GO: Cellular Component	GO:0098862	cluster of actin-based cell projections		6.55e-05	0.0187	0.000986	0.00615	6	175	FLNB,CLIC1,CAPZA1,CAPZB,ACTN4,ACTR3
Coexpression	M18501	Genes up-regulated by MYC [GeneID=4609], according to the MYC Target Gene Database.	MSigDB C2: CGP Curated Gene Sets (v5.1)	3.45e-06	0.0188	0.000119	0.00109	5	71	TXNRD1,SRM,SHMT1,RUVBL2,VDAC1
Interaction	int:PGD	PGD interactions		4.93e-06	0.019	0.000122	0.00107	5	55	ISYNA1,UCHL3,HMGB2,YWHAB,PGD
Computational	MORF_SART1	Neighborhood of SART1	MSigDb: C4 - CGN: Cancer Gene Neighborhood	5.53e-05	0.0191	0.000424	0.00273	5	55	CLIC1,EIF4A1,NACA,CCT7,GDI2
GO: Biological Process	GO:0032271	regulation of protein polymerization		8.91e-06	0.0194	0.00052	0.00429	7	183	RPS3,CAPZA1,CAPZB,GRB2,ARPC1B,ACTR3,VDAC2
Coexpression	20460173-ImmPortAnti-IgMvsControl	Human Immune_Kong10_1790genes_ImmPort_Anti-IgMvsControl	GeneSigDB	3.59e-06	0.0196	0.000119	0.00109	15	1152	TXNRD1,PTPN6,CLIC1,EIF2S1,UCHL3,AHCY,PHB2,APEX1,HMGB2,GLOD4,PSME1,ALDH2,EIF3F,ARPC1B,PHGDH
Drug	CID000000787	hydroxylamine	Stitch	2.08e-06	0.0196	0.000272	0.00265	8	244	ACO2,SHMT1,APEX1,SHMT2,DLD,CCT7,PPA1,GSTO1
Interaction	int:YWHAQ	YWHAQ interactions		5.11e-06	0.0197	0.000125	0.0011	11	446	RPS3,PRDX1,TUBB,AHCY,GRB2,SMS,RUVBL2,YWHAB,PGD,HNRNPA2B1,PGK1
Interaction	int:SSSCA1	SSSCA1 interactions		5.11e-06	0.0197	0.000125	0.0011	6	97	CCT3,UCHL3,CCT7,CCT2,STIP1,RUVBL2
GO: Biological Process	GO:0006101	citrate metabolic process		9.09e-06	0.0197	0.00052	0.00429	4	33	ACO2,DLD,FH,MDH2
GO: Biological Process	GO:1904358	positive regulation of telomere maintenance via telomere lengthening		9.09e-06	0.0197	0.00052	0.00429	4	33	CCT3,CCT7,CCT4,CCT2
Human Phenotype	HP:0002190	Choroid plexus cyst		5.73e-05	0.0198	0.0198	0.127	2	4	FH,PHGDH
Interaction	int:EZR	EZR interactions		5.26e-06	0.0203	0.000127	0.00113	7	150	ISYNA1,UCHL3,SHMT2,STIP1,FH,GDI2,PGD
Coexpression	M5258	Genes up-regulated in comparison of macrophages exposed to T. gondii versus macrophages exposed to M. tuberculosis.	MSigDB C7: Immunologic Signatures (v5.1)	3.8e-06	0.0207	0.000119	0.00109	7	199	TXNRD1,FLNB,EEF1B2,RANBP1,RUVBL2,PABPC1,KHSRP
Coexpression	M4176	Genes down-regulated in comparison of untreated CD4 [GeneID=920] T cells at 0 h versus the untreated cells at 48 h.	MSigDB C7: Immunologic Signatures (v5.1)	3.8e-06	0.0207	0.000119	0.00109	7	199	PRDX1,CCT4,GSTO1,RUVBL2,GDI2,HNRNPA2B1,VDAC1
Coexpression	GSE45881_CXCR6HI_VS_CXCR1LO_COLONIC_LAMINA_PROPRIA_DN	Genes down-regulated in colonic lamina propria cells sorted by CXCR6 [GeneID=10663]: high versus low.	MSigDB C7: Immunologic Signatures (v5.1)	3.8e-06	0.0207	0.000119	0.00109	7	199	EEF1G,CLIC1,AHCY,GRB2,SHMT2,EIF3I,ARPC1B
Coexpression	M5425	Genes down-regulated in comparison of eosinophils versus Th2 cells.	MSigDB C7: Immunologic Signatures (v5.1)	3.8e-06	0.0207	0.000119	0.00109	7	199	PA2G4,TUBB,PFAS,CCT4,CCT2,EIF3I,PHB
Coexpression	GSE15330_HSC_VS_LYMPHOID_PRIMED_MULTIPOTENT_PROGENITOR_IKAROS_KO_UP	Genes up-regulated in IKZF1 [GeneID=10320] knockout: hematopoietic stem cells versus lymphoid-primed multipotent progenitors.	MSigDB C7: Immunologic Signatures (v5.1)	3.8e-06	0.0207	0.000119	0.00109	7	199	NUDT5,IMPA1,YBX1,SHMT1,CCT2,PSME1,EIF3I
Coexpression	16424041-SuppTable1	Human Brain_Lu06_1128genes	GeneSigDB	3.81e-06	0.0208	0.000119	0.00109	14	1008	FLNB,CCT3,PA2G4,UCHL3,AHCY,HMGB2,SMS,PGD,HNRNPA2B1,PGK1,ACTR3,VDAC1,VDAC2,RAD23B
Drug	C041512	benzo(b)fluorene	CTD	2.22e-06	0.0209	0.000281	0.00273	4	27	PRDX1,PSME1,GSTO1,PGD
Drug	C024709	2,6-di-tert-butyl-4-methylene-2,5-cyclohexadienone	CTD	2.22e-06	0.0209	0.000281	0.00273	4	27	ACO2,STIP1,HNRNPA2B1,PHGDH
Drug	CID000000745	glutathione reduced	Stitch	2.23e-06	0.021	0.000281	0.00273	11	534	CLIC1,YBX1,ACO2,NACA,PRDX1,APEX1,DLD,ALDH2,MDH2,GSTO1,PGD
Computational	MORF_RAB1A	Neighborhood of RAB1A	MSigDb: C4 - CGN: Cancer Gene Neighborhood	6.12e-05	0.0211	0.000459	0.00295	8	181	CAPZA1,CAPZB,SHMT1,ACTN4,YWHAB,DDB1,PGK1,RAD23B
Coexpression Atlas	Lungmap_Mouse_e16.5_scRNA-seq_Myeloid_SubClass_Proliferative Myeloid_Top_500_All	Lungmap_Mouse_e16.5_scRNA-seq_Myeloid_SubClass_Proliferative Myeloid_Top_500_All	Lungmap_MouseSingleCell_E16.5	1.93e-05	0.0213	0.000687	0.00521	9	407	CMPK1,SHMT2,DLD,DDB1,PGK1,ARPC1B,ACTR3,PHGDH,FAM49B
Coexpression	M4473	Genes up-regulated in comparison of naive CD4 [GeneID=920] CD8 T cells versus unstimulated neutrophils.	MSigDB C7: Immunologic Signatures (v5.1)	3.93e-06	0.0214	0.000119	0.00109	7	200	YBX1,RBBP7,PHB2,CCT4,CCT2,GLOD4,VDAC2
Coexpression	GSE24574_NAIVE_VS_TCONV_CD4_TCELL_DN	Genes down-regulated in na•ve CD4 [GeneID=920] Tcells versus T conv cells.	MSigDB C7: Immunologic Signatures (v5.1)	3.93e-06	0.0214	0.000119	0.00109	7	200	PA2G4,EIF4A1,AHCY,SRM,CCT4,EIF3I,PHB
Coexpression	GSE19923_WT_VS_HEB_KO_DP_THYMOCYTE_DN	Genes down-regulated in double positive thymocytes: wildtype versus TCF12 [GeneID=6938] knockout.	MSigDB C7: Immunologic Signatures (v5.1)	3.93e-06	0.0214	0.000119	0.00109	7	200	KCTD12,CCT3,SHMT1,APEX1,CCT7,FH,PCBP1
Coexpression	GSE22432_MULTIPOTENT_VS_COMMON_DC_PROGENITOR_UNTREATED_UP	Genes up-regulated in amplified multipotent progenitors versus cultured untreated common dendritic cell progenitors.	MSigDB C7: Immunologic Signatures (v5.1)	3.93e-06	0.0214	0.000119	0.00109	7	200	PDIA6,YBX1,SRM,SHMT2,MDH2,PHGDH,PHB
Coexpression	M6553	Genes up-regulated in monocyte-derived dendritic cells: untreated versus rosiglitazone [PubChem=77999].	MSigDB C7: Immunologic Signatures (v5.1)	3.93e-06	0.0214	0.000119	0.00109	7	200	PDIA6,NUDT5,YBX1,UCHL3,TUBB,SHMT2,PPA1
Coexpression	M4011	Genes down-regulated in comparison of dendritic cells (DC) stimulated with LPS (TLR4 agonist) at 24 h versus DC cells stimulated with CpG DNA (TLR9 agonist) at 24 h.	MSigDB C7: Immunologic Signatures (v5.1)	3.93e-06	0.0214	0.000119	0.00109	7	200	PDIA6,CCT3,PRDX1,ALDH2,GDI2,VDAC1,RAD23B
Coexpression	GSE40274_XBP1_VS_FOXP3_AND_XBP1_TRANSDUCED_ACTIVATED_CD4_TCELL_DN	Genes down-regulated in CD4 T conv over-expressing XBP1 [GeneID=7494] versus XBP1 and FOX3P [GeneID=7494;50943].	MSigDB C7: Immunologic Signatures (v5.1)	3.93e-06	0.0214	0.000119	0.00109	7	200	RANBP1,TUBB,SRM,PHB2,PPA1,DDB1,KHSRP
Coexpression	GSE23114_PERITONEAL_CAVITY_B1A_BCELL_VS_SPLEEN_BCELL_DN	Genes down-regulated in B lymphocytes from: peritoneal cavity versus spleen.	MSigDB C7: Immunologic Signatures (v5.1)	3.93e-06	0.0214	0.000119	0.00109	7	200	PA2G4,EIF4A1,SRM,SHMT2,SMS,EIF3I,FH
Coexpression	M5229	Genes up-regulated in comparison of dendritic cells (DC) exposed to 5 worms/well B. malayi versus DC exposed to M. tuberculosis	MSigDB C7: Immunologic Signatures (v5.1)	3.93e-06	0.0214	0.000119	0.00109	7	200	EEF1G,NACA,AHCY,CAPZB,PHB2,ALDH2,EIF3F
Coexpression	M5057	Genes up-regulated in comparison of CD4- [GeneID=920] CD8- thymocytes versus CD4+ [GeneID=920] CD8- thymocytes.	MSigDB C7: Immunologic Signatures (v5.1)	3.93e-06	0.0214	0.000119	0.00109	7	200	UCHL3,PHB2,PFAS,PPA1,PCBP1,GDI2,PHB
Coexpression	M3604	Genes down-regulated in comparison of CD8 T cells at 0 h versus those at 48 h after stimulation with antigen-B7-1.	MSigDB C7: Immunologic Signatures (v5.1)	3.93e-06	0.0214	0.000119	0.00109	7	200	PDIA6,CCT3,BSG,FH,RUVBL2,PGD,RAD23B
Coexpression	M6249	Genes down-regulated in thymocytes: double positive versus CD8 single positive.	MSigDB C7: Immunologic Signatures (v5.1)	3.93e-06	0.0214	0.000119	0.00109	7	200	EEF1G,APEX1,PFAS,CCT4,SMS,FH,RCC2
Coexpression	M4607	Genes up-regulated in comparison of CD25+ regulatory T cell (Treg) treated with IL4 [GeneID=3565] at day 10 versus CD25- T cells treated with IL4 [GeneID=3565] at 10 h.	MSigDB C7: Immunologic Signatures (v5.1)	3.93e-06	0.0214	0.000119	0.00109	7	200	CLIC1,PA2G4,TUBB,SHMT2,HMGB2,SMS,PCBP1
Coexpression	M5379	Genes down-regulated in comparison of memory CD4 [GeneID=920] T cells versus Th1 cells.	MSigDB C7: Immunologic Signatures (v5.1)	3.93e-06	0.0214	0.000119	0.00109	7	200	PA2G4,AHCY,GRB2,CCT2,STIP1,VDAC1,VDAC2
Coexpression	M4523	Genes down-regulated in comparison of naive CD4 [GeneID=920] T cells versus stimulated CD4 [GeneID=920] Th1 cells at 12 h.	MSigDB C7: Immunologic Signatures (v5.1)	3.93e-06	0.0214	0.000119	0.00109	7	200	RANBP1,EIF2S1,UCHL3,SHMT2,CCT7,CCT2,KHSRP
Coexpression	M5936	Genes encoding proteins involved in oxidative phosphorylation.	MSigDB H: Hallmark Gene Sets (v5.1)	3.93e-06	0.0214	0.000119	0.00109	7	200	ACO2,PHB2,DLD,FH,MDH2,VDAC1,VDAC2
Coexpression	M4476	Genes down-regulated in comparison of naive CD4 [GeneID=920] CD8 T cells versus unstimulated dendritic cells (DC).	MSigDB C7: Immunologic Signatures (v5.1)	3.93e-06	0.0214	0.000119	0.00109	7	200	TXNRD1,KCTD12,ACO2,PRDX1,ALDH2,PGD,VDAC1
Coexpression	M6612	Genes down-regulated in bone marrow-derived macrophage (45 min): LPS versus IL6 [GeneID=3569] and LPS.	MSigDB C7: Immunologic Signatures (v5.1)	3.93e-06	0.0214	0.000119	0.00109	7	200	CMPK1,EIF2S1,APEX1,DLD,STIP1,GSTO1,RAD23B
Coexpression	M6935	Genes down-regulated in B lymphocytes: anti IgM versus anti IgM and CpG oligodeoxynucleotide 1826.	MSigDB C7: Immunologic Signatures (v5.1)	3.93e-06	0.0214	0.000119	0.00109	7	200	TXNRD1,PDIA6,CCT3,EIF2S1,SRM,SHMT1,PHB
Coexpression	GSE41176_WT_VS_TAK1_KO_ANTI_IGM_STIM_BCELL_6H_DN	Genes down-regulated in B lymphocytes treated by anti IgM for 6h: wildtype versus MAP3K7 [GeneID=6885] knockout.	MSigDB C7: Immunologic Signatures (v5.1)	3.93e-06	0.0214	0.000119	0.00109	7	200	PTPN6,TUBB,GRB2,SHMT2,SMS,FH,RUVBL2
Coexpression	GSE21927_SPLEEN_C57BL6_VS_4T1_TUMOR_BALBC_MONOCYTES_UP	Genes up-regulated in CD11b+ cells from spleen of healthy C57BL6 mice versus CD11b+ cells from tumor infiltrating monocytes of BALB/c mice bearing 4T1 mammary carcinoma.	MSigDB C7: Immunologic Signatures (v5.1)	3.93e-06	0.0214	0.000119	0.00109	7	200	EEF1B2,CMPK1,EEF1G,RPS3,NACA,EIF3F,PABPC1
Coexpression	GSE22140_GERMFREE_VS_SPF_MOUSE_CD4_TCELL_DN	Genes down-regulated in healthy CD4 [GeneID=920] T cells: germ free versus specific pathogen free.	MSigDB C7: Immunologic Signatures (v5.1)	3.93e-06	0.0214	0.000119	0.00109	7	200	TXNRD1,PDIA6,CLIC1,EIF2S1,EIF4A1,CCT2,VDAC1
Coexpression	M6252	Genes down-regulated in thymocytes: double positive versus CD4 [GeneID=920] single positive.	MSigDB C7: Immunologic Signatures (v5.1)	3.93e-06	0.0214	0.000119	0.00109	7	200	UCHL3,SHMT2,STIP1,SMS,GLOD4,ST13,RCC2
Coexpression	GSE15330_HSC_VS_GRANULOCYTE_MONOCYTE_PROGENITOR_UP	Genes up-regulated in hematopoietic stem cells versus granulo-monocyte progenitors.	MSigDB C7: Immunologic Signatures (v5.1)	3.93e-06	0.0214	0.000119	0.00109	7	200	PDIA6,ISYNA1,CCT3,CAPZB,SRM,CCT2,ST13
Coexpression	M4093	Genes up-regulated in comparison of dendritic cells (DC) stimulated with poly(I:C) (TLR3 agonist) at 0.5 h versus those stimulated at 24 h.	MSigDB C7: Immunologic Signatures (v5.1)	3.93e-06	0.0214	0.000119	0.00109	7	200	RPS3,SHMT1,CCT7,CCT2,EIF3F,GDI2,VDAC1
Coexpression	M5925	Genes encoding cell cycle related targets of E2F transcription factors.	MSigDB H: Hallmark Gene Sets (v5.1)	3.93e-06	0.0214	0.000119	0.00109	7	200	RANBP1,RBBP7,PA2G4,EIF2S1,TUBB,SHMT1,HMGB2
Coexpression	M4133	Genes down-regulated in comparison of dendritic cells (DC) stimulated with CpG DNA (TLR9 agonist) at 12 h versus those stimulated with CpG DNA (TLR9 agonist) at 24 h.	MSigDB C7: Immunologic Signatures (v5.1)	3.93e-06	0.0214	0.000119	0.00109	7	200	RBBP7,EIF2S1,UCHL3,PSMA2,PRDX1,APEX1,STIP1
Coexpression	16265353-SuppTable2	Human Bladder_Aaboe05_86genes	GeneSigDB	3.96e-06	0.0216	0.000119	0.0011	5	73	PRDX1,AHCY,HMGB2,CCT2,KPNB1
Pubmed	16226712	Proteomic analysis of human O6-methylguanine-DNA methyltransferase by affinity chromatography and tandem mass spectrometry.	Pubmed	3.04e-06	0.0216	0.000107	0.00101	4	67	EEF1B2,HNRNPA2B1,KPNB1,PHB
Drug	CID000000730	guanosine 5'-diphosphate disodium salt	Stitch	2.31e-06	0.0217	0.000286	0.00278	12	650	EEF1B2,RANBP1,EEF1G,RPS3,EIF2S1,EIF4A1,TUBB,GRB2,EIF3F,EIF3I,GDI2,KPNB1
Computational	MORF_AATF	Neighborhood of AATF	MSigDb: C4 - CGN: Cancer Gene Neighborhood	6.37e-05	0.022	0.000467	0.003	8	182	CAPZA1,PHB2,CCT4,CCT2,RUVBL2,DDB1,VDAC2,PHB
GO: Biological Process	GO:0070202	regulation of establishment of protein localization to chromosome		1.01e-05	0.022	0.000564	0.00466	3	11	CCT7,CCT4,CCT2
Drug	D015655	1-Methyl-4-phenylpyridinium	CTD	2.35e-06	0.0222	0.000288	0.0028	10	431	ACO2,PRDX1,PHB2,HMGB2,MDH2,YWHAB,PGK1,VDAC1,VDAC2,PHB
GO: Cellular Component	GO:0044297	cell body		7.78e-05	0.0222	0.00111	0.00693	11	691	TXNRD1,IMPA1,CCT3,TUBB,CAPZB,CCT7,CCT4,CCT2,GSTO1,HNRNPA2B1,KHSRP
Pathway	106244	Prefoldin mediated transfer of substrate to CCT/TriC	BioSystems: REACTOME	2.67e-05	0.0223	0.00109	0.00796	4	28	CCT3,CCT7,CCT4,CCT2
Coexpression	15940270-Figure1D	Human Ovarian_Ouellet05_137genes	GeneSigDB	4.11e-06	0.0224	0.000123	0.00113	6	130	YBX1,PSMA2,TUBB,HMGB2,FH,KHSRP
Pathway	106169	Metabolism of amino acids and derivatives	BioSystems: REACTOME	2.75e-05	0.0229	0.00109	0.00796	8	193	PSMA2,AHCY,SRM,SHMT1,DLD,SMS,PSME1,PHGDH
Interaction	int:CDC20	CDC20 interactions		6e-06	0.0231	0.000144	0.00127	7	153	CCT3,YBX1,RPS3,TUBB,CCT7,CCT4,CCT2
GO: Molecular Function	GO:0003743	translation initiation factor activity		5.21e-05	0.0231	0.00192	0.0128	4	51	EIF2S1,EIF4A1,EIF3F,EIF3I
Drug	C027576	4-hydroxy-2-nonenal	CTD	2.54e-06	0.0239	0.000307	0.00298	13	779	TXNRD1,PA2G4,EIF2S1,PRDX1,CAPZB,APEX1,ACTN4,ALDH2,PGD,PGK1,PHGDH,VDAC2,PHB
Interaction	int:SYNPO	SYNPO interactions		6.26e-06	0.0241	0.00015	0.00132	7	154	FLNB,CLIC1,CAPZB,HMGB2,ACTN4,ARPC1B,ACTR3
Pubmed	21572988	An OBSL1-Cul7Fbxw8 ubiquitin ligase signaling mechanism regulates Golgi morphology and dendrite patterning.	Pubmed	3.38e-06	0.0241	0.000119	0.00112	3	20	CCT3,CCT7,CCT2
Transcription Factor Binding Site	TTCNRGNNNNTTC_V$HSF_Q6	TTCNRGNNNNTTC_V$HSF_Q6		6.97e-05	0.0242	0.0242	0.155	6	117	EIF4A1,CCT7,CCT4,STIP1,HNRNPA2B1,ST13
Computational	GNF2_MSH6	Neighborhood of MSH6	MSigDb: C4 - CGN: Cancer Gene Neighborhood	7.06e-05	0.0244	0.000504	0.00324	4	30	RANBP1,CCT3,CCT4,CCT2
Drug	CID000000961	hydroxyl radicals	Stitch	2.61e-06	0.0246	0.000307	0.00298	17	1341	CMPK1,PTPN6,ISYNA1,NUDT5,IMPA1,ACO2,PRDX1,AHCY,SHMT1,APEX1,SHMT2,DLD,PFAS,PPA1,ALDH2,FH,MDH2
Computational	GNF2_ST13	Neighborhood of ST13	MSigDb: C4 - CGN: Cancer Gene Neighborhood	7.16e-05	0.0247	0.000504	0.00324	5	58	EEF1B2,EEF1G,RPS3,NACA,ST13
Drug	D005411	Flame Retardants	CTD	2.64e-06	0.0248	0.000307	0.00298	7	176	TXNRD1,ACO2,CAPZA1,CAPZB,STIP1,GSTO1,PHGDH
Drug	CID000000760	glyoxylate	Stitch	2.64e-06	0.0248	0.000307	0.00298	7	176	ACO2,SHMT1,SHMT2,DLD,FH,MDH2,PGD
Pathway	106243	Cooperation of Prefoldin and TriC/CCT in actin and tubulin folding	BioSystems: REACTOME	3.08e-05	0.0257	0.00112	0.00816	4	29	CCT3,CCT7,CCT4,CCT2
Pathway	106247	Association of TriC/CCT with target proteins during biosynthesis	BioSystems: REACTOME	3.08e-05	0.0257	0.00112	0.00816	4	29	CCT3,CCT7,CCT4,CCT2
Coexpression	M1376	Genes down-regulated in MMH-RT cells (hepatocytes displaying an invasive, metastatic phenotype) during epithelial to mesenchymal transition (EMT).	MSigDB C2: CGP Curated Gene Sets (v5.1)	4.77e-06	0.026	0.000142	0.00131	7	206	CCT3,PA2G4,AHCY,STIP1,PSME1,GDI2,VDAC1
Coexpression	M17481	Genes co-regulated in uterus during a time course response to progesterone [PubChem=5994]: SOM cluster 7.	MSigDB C2: CGP Curated Gene Sets (v5.1)	4.83e-06	0.0264	0.000143	0.00132	5	76	EIF2S1,PSMA2,EIF4A1,CCT2,HNRNPA2B1
Interaction	int:ILK	ILK interactions		6.87e-06	0.0264	0.000163	0.00144	8	220	CCT3,RBBP7,SHMT2,CCT7,CCT4,CCT2,RUVBL2,KPNB1
Drug	CID000000058	alpha-ketobutyrate	Stitch	2.87e-06	0.027	0.000329	0.00321	5	64	ACO2,SHMT1,SHMT2,DLD,MDH2
GO: Molecular Function	GO:0003697	single-stranded DNA binding		6.18e-05	0.0274	0.00211	0.0141	5	104	YBX1,HMGB2,PCBP1,HNRNPA2B1,RAD23B
Computational	MORF_RFC4	Neighborhood of RFC4	MSigDb: C4 - CGN: Cancer Gene Neighborhood	8.04e-05	0.0277	0.000546	0.0035	7	139	SHMT2,CCT4,FH,RUVBL2,VDAC1,VDAC2,KHSRP
Computational	GNF2_BNIP2	Neighborhood of BNIP2	MSigDb: C4 - CGN: Cancer Gene Neighborhood	8.06e-05	0.0278	0.000546	0.0035	4	31	CLIC1,NACA,GDI2,ACTR3
Pubmed	26603838	Active IKKÀ promotes the stability of GLI1 oncogene in diffuse large B-cell lymphoma.	Pubmed	3.94e-06	0.0281	0.000137	0.00129	3	21	CAPZB,PHB2,EIF3I
Pubmed	20808282	A multiprotein complex necessary for both transcription and DNA replication at the §-globin locus.	Pubmed	3.94e-06	0.0281	0.000137	0.00129	3	21	APEX1,SHMT2,RUVBL2
Interaction	int:H2AFX	H2AFX interactions		7.34e-06	0.0282	0.000173	0.00153	8	222	EEF1B2,PDIA6,EIF4A1,NACA,YWHAB,PABPC1,HNRNPA2B1,PGK1
Domain	IPR001045	Sprmine_synthase	InterPro	5.64e-05	0.029	0.00111	0.00759	2	3	SRM,SMS
Domain	PF01564	Spermine_synth	Pfam	5.64e-05	0.029	0.00111	0.00759	2	3	SRM,SMS
Domain	PS00558	EUKARYOTIC_PORIN	PROSITE	5.64e-05	0.029	0.00111	0.00759	2	3	VDAC1,VDAC2
GO: Biological Process	GO:0006412	translation		1.34e-05	0.029	0.000713	0.00589	12	667	EEF1B2,EEF1G,RPS3,PA2G4,EIF2S1,EIF4A1,NACA,PPA1,EIF3F,EIF3I,PABPC1,HNRNPA2B1
GO: Biological Process	GO:1904816	positive regulation of protein localization to chromosome, telomeric region		1.35e-05	0.0292	0.000713	0.00589	3	12	CCT7,CCT4,CCT2
Drug	D004147	Dioxins	CTD	3.11e-06	0.0293	0.000353	0.00343	14	925	PDIA6,IMPA1,CCT3,EIF2S1,CAPZA1,AHCY,GRB2,APEX1,CCT4,CCT2,GLOD4,PSME1,PGD,ARPC1B
Pathway	82927	Citrate cycle (TCA cycle)	BioSystems: KEGG	3.54e-05	0.0295	0.00121	0.0088	4	30	ACO2,DLD,FH,MDH2
Drug	CID000188350	5'-methylthiotubercidin	Stitch	3.33e-06	0.0314	0.000373	0.00363	3	9	AHCY,SRM,SMS
Coexpression Atlas	facebase_RNAseq_e8.5_NeuroEpith_hindBrain_2500	facebase_RNAseq_e8.5_NeuroEpith_hindBrain_2500	Gudmap RNAseq	2.84e-05	0.0314	0.000981	0.00744	16	1349	RANBP1,PTPN6,NUDT5,BSG,PA2G4,EIF2S1,SRM,APEX1,HMGB2,STIP1,SMS,PPA1,RUVBL2,PGK1,FAM49B,KPNB1
GO: Biological Process	GO:0007339	binding of sperm to zona pellucida		1.45e-05	0.0315	0.00075	0.00619	4	37	CCT3,CCT7,CCT4,CCT2
Interaction	int:FLNA	FLNA interactions		8.2e-06	0.0316	0.000192	0.0017	9	299	FLNB,BSG,CAPZA1,CAPZB,GRB2,HMGB2,ACTN4,ARPC1B,ACTR3
Interaction	int:RPA1	RPA1 interactions		8.39e-06	0.0323	0.000196	0.00173	11	470	EIF2S1,PRDX1,CAPZA1,TUBB,APEX1,RUVBL2,PABPC1,DDB1,HNRNPA2B1,ACTR3,RAD23B
Coexpression	14973550-SuppTable1	Human Colon_Bertucci04_245genes	GeneSigDB	5.94e-06	0.0324	0.000175	0.00161	7	213	EEF1B2,NUDT5,CCT3,UCHL3,HMGB2,CCT4,PPA1
Pubmed	17932509	Proteomic and functional analysis of Argonaute-containing mRNA-protein complexes in human cells.	Pubmed	4.56e-06	0.0325	0.000156	0.00148	3	22	YBX1,PABPC1,DDB1
Pubmed	20080577	HJURP binds CENP-A via a highly conserved N-terminal domain and mediates its deposition at centromeres.	Pubmed	4.56e-06	0.0325	0.000156	0.00148	3	22	RBBP7,EIF4A1,RUVBL2
Pubmed	21209461	An analysis of CAF-1-interacting proteins reveals dynamic and direct interactions with the KU complex and 14-3-3 proteins.	Pubmed	4.56e-06	0.0325	0.000156	0.00148	3	22	RPS3,HMGB2,YWHAB
Pathway	920970	Glycine Metabolism	BioSystems: WikiPathways	3.96e-05	0.0331	0.00121	0.0088	2	2	SHMT1,SHMT2
Pathway	PW:0000440	glycine metabolic	Pathway Ontology	3.96e-05	0.0331	0.00121	0.0088	2	2	SHMT1,SHMT2
Pathway	142152	glycine biosynthesis I	BioSystems: BIOCYC	3.96e-05	0.0331	0.00121	0.0088	2	2	SHMT1,SHMT2
GO: Cellular Component	GO:0005912	adherens junction		0.000116	0.0331	0.00158	0.00983	9	484	FLNB,BSG,RPS3,ACTN4,YWHAB,GDI2,PABPC1,ARPC1B,ACTR3
Pathway	920958	Trans-sulfuration and one carbon metabolism	BioSystems: WikiPathways	4.05e-05	0.0337	0.00121	0.0088	4	31	AHCY,SHMT1,SHMT2,PHGDH
GO: Biological Process	GO:0033043	regulation of organelle organization		1.59e-05	0.0345	0.00078	0.00644	16	1186	RANBP1,CCT3,RPS3,CAPZA1,CAPZB,PHB2,GRB2,CCT7,CCT4,CCT2,RUVBL2,YWHAB,ARPC1B,ACTR3,RCC2,VDAC1
GO: Biological Process	GO:0019264	glycine biosynthetic process from serine		1.61e-05	0.0349	0.00078	0.00644	2	2	SHMT1,SHMT2
GO: Biological Process	GO:0072350	tricarboxylic acid metabolic process		1.61e-05	0.0351	0.00078	0.00644	4	38	ACO2,DLD,FH,MDH2
Computational	GCM_ANP32B	Neighborhood of ANP32B	MSigDb: C4 - CGN: Cancer Gene Neighborhood	0.000104	0.0358	0.000688	0.00442	4	33	EEF1B2,EEF1G,CLIC1,NACA
GO: Molecular Function	GO:0051287	NAD binding		8.09e-05	0.0358	0.00256	0.0171	4	57	AHCY,DLD,ALDH2,PHGDH
Mouse Phenotype	MP:0013292	embryonic lethality prior to organogenesis		3.07e-05	0.0361	0.0129	0.0987	12	559	TXNRD1,CCT3,BSG,PHB2,GRB2,APEX1,DLD,PFAS,FH,ACTR3,KPNB1,PHB
Coexpression	M19907	Genes down-regulated in HL-60 cells (acute promyelocytic leukemia, APL) after treatment with the aminopeptidase inhibitor tosedostat (CHR-2797) [PubChem=15547703] for 6 h.	MSigDB C2: CGP Curated Gene Sets (v5.1)	6.64e-06	0.0362	0.000195	0.00179	13	911	KCTD12,RANBP1,NUDT5,CCT3,PA2G4,PSMA2,PRDX1,SRM,PFAS,STIP1,PGK1,VDAC1,PHB
Interaction	int:CCT7	CCT7 interactions		9.46e-06	0.0364	0.000218	0.00193	7	164	EEF1G,CCT3,PSMA2,GRB2,CCT7,CCT4,CCT2
Interaction	int:TCP1	TCP1 interactions		9.46e-06	0.0364	0.000218	0.00193	7	164	CCT3,RPS3,GRB2,APEX1,CCT7,CCT4,CCT2
Interaction	int:NIPSNAP1	NIPSNAP1 interactions		9.68e-06	0.0373	0.000222	0.00196	5	63	CCT3,SHMT2,CCT7,CCT4,CCT2
Pubmed	23084401	The cellular EJC interactome reveals higher-order mRNP structure and an EJC-SR protein nexus.	Pubmed	5.29e-06	0.0377	0.00018	0.00171	5	169	YBX1,RPS3,PRDX1,CAPZA1,CAPZB
Pathway	105965	Translation	BioSystems: REACTOME	4.53e-05	0.0378	0.0013	0.00951	8	207	EEF1B2,EEF1G,RPS3,EIF2S1,EIF4A1,EIF3F,EIF3I,PABPC1
Mouse Phenotype	MP:0013293	embryonic lethality prior to tooth bud stage		3.3e-05	0.0387	0.0129	0.0987	12	563	TXNRD1,CCT3,BSG,PHB2,GRB2,APEX1,DLD,PFAS,FH,ACTR3,KPNB1,PHB
Gene Family	PSM	Proteasome (prosome, macropain) subunit genes	genenames.org	0.00433	0.039	0.0366	0.103	2	62	PSMA2,PSME1
Computational	GNF2_XRCC5	Neighborhood of XRCC5	MSigDb: C4 - CGN: Cancer Gene Neighborhood	0.000115	0.0397	0.000749	0.00481	5	64	CCT3,PA2G4,EIF2S1,EIF4A1,KPNB1
Coexpression	M10279	Genes down-regulated in primary endothelial cells (HUVEC) after knockdown of WTAP [GeneID=9589] by RNAi.	MSigDB C2: CGP Curated Gene Sets (v5.1)	7.36e-06	0.0401	0.000215	0.00197	8	310	EEF1B2,CMPK1,SHMT1,HMGB2,CCT7,PGK1,KPNB1,PHB
Drug	CID000000612	lactate	Stitch	4.27e-06	0.0403	0.000468	0.00456	10	461	EEF1B2,IMPA1,BSG,ACO2,DLD,CCT4,FH,MDH2,PGD,PGK1
Drug	C049325	1,2-dithiol-3-thione	CTD	4.28e-06	0.0403	0.000468	0.00456	13	817	TXNRD1,PTPN6,CCT3,YBX1,PSMA2,PRDX1,APEX1,HMGB2,CCT7,ARPC1B,ST13,PHGDH,PHB
Interaction	int:UBASH3B	UBASH3B interactions		1.06e-05	0.0407	0.00024	0.00212	6	110	CCT3,TUBB,GRB2,CCT7,ACTN4,HNRNPA2B1
Interaction	int:NDRG1	NDRG1 interactions		1.06e-05	0.0407	0.00024	0.00212	6	110	EEF1G,RPS3,SHMT2,RUVBL2,PGD,PABPC1
GO: Molecular Function	GO:0097100	supercoiled DNA binding		9.51e-05	0.0421	0.00281	0.0188	2	4	RPS3,HMGB2
Drug	CID000000296	methylmalonate semialdehyde	Stitch	4.48e-06	0.0422	0.000484	0.00471	4	32	ALDH2,PGD,VDAC1,VDAC2
Drug	CID000000283	formate	Stitch	4.52e-06	0.0426	0.000484	0.00471	8	271	SRM,SHMT1,SHMT2,DLD,CCT4,FH,MDH2,KPNB1
Pubmed	19650074	p8/nupr1 regulates DNA-repair activity after double-strand gamma irradiation-induced DNA damage.	Pubmed	5.98e-06	0.0426	0.000196	0.00185	3	24	RANBP1,NACA,KPNB1
Interaction	int:TERF1	TERF1 interactions		1.12e-05	0.0433	0.000253	0.00223	9	311	PA2G4,PSMA2,PRDX1,AHCY,SRM,APEX1,PGD,DDB1,KPNB1
GO: Cellular Component	GO:0070161	anchoring junction		0.000155	0.0442	0.00201	0.0125	9	503	FLNB,BSG,RPS3,ACTN4,YWHAB,GDI2,PABPC1,ARPC1B,ACTR3
GO: Biological Process	GO:0043043	peptide biosynthetic process		2.04e-05	0.0443	0.000962	0.00795	12	696	EEF1B2,EEF1G,RPS3,PA2G4,EIF2S1,EIF4A1,NACA,PPA1,EIF3F,EIF3I,PABPC1,HNRNPA2B1
Drug	CID000001122	tartronate semialdehyde	Stitch	4.74e-06	0.0447	0.000502	0.00489	3	10	SHMT1,SHMT2,PGD
Interaction	int:CAD	CAD interactions		1.17e-05	0.0452	0.000263	0.00232	6	112	CCT3,RPS3,EIF2S1,GRB2,CCT4,RUVBL2
Pubmed	21746876	Stomatin-like protein 2 binds cardiolipin and regulates mitochondrial biogenesis and function.	Pubmed	6.35e-06	0.0452	0.000196	0.00185	2	3	PHB2,PHB
Pubmed	24223914	Proteomic identification of mitochondrial targets of arginase in human breast cancer.	Pubmed	6.35e-06	0.0452	0.000196	0.00185	2	3	SHMT1,SHMT2
Pubmed	26117319	Thioredoxin-1/peroxiredoxin-1 as sensors of oxidative stress mediated by NADPH oxidase activity in atherosclerosis.	Pubmed	6.35e-06	0.0452	0.000196	0.00185	2	3	TXNRD1,PRDX1
Pubmed	16631606	Ebp1 is a dsRNA-binding protein associated with ribosomes that modulates eIF2alpha phosphorylation.	Pubmed	6.35e-06	0.0452	0.000196	0.00185	2	3	PA2G4,EIF2S1
Pubmed	22212092	Prohibitins are involved in protease-activated receptor 1-mediated platelet aggregation.	Pubmed	6.35e-06	0.0452	0.000196	0.00185	2	3	PHB2,PHB
Pubmed	9045717	Different binding domains for Ran-GTP and Ran-GDP/RanBP1 on nuclear import factor p97.	Pubmed	6.35e-06	0.0452	0.000196	0.00185	2	3	RANBP1,KPNB1
Pubmed	14706345	Characterization of human ribosomal protein S3 binding to 7,8-dihydro-8-oxoguanine and abasic sites by surface plasmon resonance.	Pubmed	6.35e-06	0.0452	0.000196	0.00185	2	3	RPS3,APEX1
Pubmed	25605055	Inhibition of abasic site cleavage in bubble DNA by multifunctional protein YB-1.	Pubmed	6.35e-06	0.0452	0.000196	0.00185	2	3	YBX1,APEX1
Pubmed	21067243	Cancer drug-resistance and a look at specific proteins: Rho GDP-dissociation inhibitor 2, Y-box binding protein 1, and HSP70/90 organizing protein in proteomics clinical application.	Pubmed	6.35e-06	0.0452	0.000196	0.00185	2	3	YBX1,STIP1
Pubmed	10037787	A monoclonal antibody to the COOH-terminal acidic portion of Ran inhibits both the recycling of Ran and nuclear protein import in living cells.	Pubmed	6.35e-06	0.0452	0.000196	0.00185	2	3	RANBP1,KPNB1
Pubmed	15518571	Human ribosomal protein S3 interacts with DNA base excision repair proteins hAPE/Ref-1 and hOGG1.	Pubmed	6.35e-06	0.0452	0.000196	0.00185	2	3	RPS3,APEX1
Pubmed	15707971	Characterization of a wide range base-damage-endonuclease activity of mammalian rpS3.	Pubmed	6.35e-06	0.0452	0.000196	0.00185	2	3	RPS3,APEX1
Pubmed	15279900	Decreased expression of the seven ARP2/3 complex genes in human gastric cancers.	Pubmed	6.35e-06	0.0452	0.000196	0.00185	2	3	ARPC1B,ACTR3
Pubmed	11063567	Structure of a murine cytoplasmic serine hydroxymethyltransferase quinonoid ternary complex: evidence for asymmetric obligate dimers.	Pubmed	6.35e-06	0.0452	0.000196	0.00185	2	3	SHMT1,SHMT2
Pubmed	9548260	Interaction of polyadenylate-binding protein with the eIF4G homologue PAIP enhances translation.	Pubmed	6.35e-06	0.0452	0.000196	0.00185	2	3	EIF4A1,PABPC1
Pubmed	14519448	Direct and biochemical interaction between dopamine D3 receptor and elongation factor-1Bbetagamma.	Pubmed	6.35e-06	0.0452	0.000196	0.00185	2	3	EEF1B2,EEF1G
Pubmed	10501981	Revised fine mapping of the human voltage-dependent anion channel loci by radiation hybrid analysis.	Pubmed	6.35e-06	0.0452	0.000196	0.00185	2	3	VDAC1,VDAC2
Pubmed	15341733	Solution structure of human initiation factor eIF2alpha reveals homology to the elongation factor eEF1B.	Pubmed	6.35e-06	0.0452	0.000196	0.00185	2	3	EEF1B2,EIF2S1
Pubmed	18973764	Human ribosomal protein S3 (hRpS3) interacts with uracil-DNA glycosylase (hUNG) and stimulates its glycosylase activity.	Pubmed	6.35e-06	0.0452	0.000196	0.00185	2	3	RPS3,APEX1
Pubmed	24388982	Identification of prohibitin and prohibiton as novel factors binding to the p53 induced gene 3 (PIG3) promoter (TGYCC)(15) motif.	Pubmed	6.35e-06	0.0452	0.000196	0.00185	2	3	PHB2,PHB
Pubmed	10549165	Affinity properties of phosvitin: interaction of phosvitin with serine hydroxymethyl transferase.	Pubmed	6.35e-06	0.0452	0.000196	0.00185	2	3	SHMT1,SHMT2
Interaction	int:HSPA8	HSPA8 interactions		1.19e-05	0.0458	0.000265	0.00234	10	397	CCT3,PSMA2,NACA,CAPZA1,TUBB,CAPZB,GRB2,STIP1,PABPC1,ST13
Drug	CID000000208	glucose-6-P	Stitch	4.9e-06	0.0462	0.000513	0.00499	9	366	ISYNA1,IMPA1,EIF2S1,ACO2,PPA1,MDH2,PGD,PGK1,VDAC1
GO: Biological Process	GO:0000723	telomere maintenance		2.13e-05	0.0463	0.000986	0.00814	6	140	CCT3,APEX1,CCT7,CCT4,CCT2,HNRNPA2B1
Coexpression	14581339-SuppTable6	Human Lung_Yamagata03_54genes	GeneSigDB	8.53e-06	0.0465	0.000247	0.00227	4	40	EIF4A1,PHB2,CCT4,PHB
Interaction	int:PEX14	PEX14 interactions		1.22e-05	0.0469	0.000269	0.00238	5	66	CCT3,TUBB,CCT7,CCT4,CCT2
Coexpression	17724462-TableS1	Human StemCell_Nuytten08_1622genes	GeneSigDB	8.67e-06	0.0473	0.00025	0.0023	16	1402	IMPA1,BSG,RPS3,EIF2S1,EIF4A1,CAPZA1,HMGB2,PFAS,SMS,PPA1,PABPC1,RCC2,FAM49B,KPNB1,PHB,RAD23B
GO: Biological Process	GO:1904814	regulation of protein localization to chromosome, telomeric region		2.21e-05	0.0481	0.001	0.00827	3	14	CCT7,CCT4,CCT2
Interaction	int:ABCE1	ABCE1 interactions		1.26e-05	0.0484	0.000276	0.00244	8	239	FLNB,ISYNA1,RBBP7,PSMA2,SRM,APEX1,EIF3F,VDAC2
Pubmed	19405953	Proteome analysis of schizophrenia patients Wernicke's area reveals an energy metabolism dysregulation.	Pubmed	6.79e-06	0.0484	0.000209	0.00197	3	25	ACO2,TUBB,DLD
Pathway	477135	Metabolism	BioSystems: REACTOME	5.85e-05	0.0488	0.00163	0.0119	23	1575	TXNRD1,CMPK1,ISYNA1,NUDT5,IMPA1,BSG,ACO2,PSMA2,AHCY,SRM,SHMT1,DLD,PFAS,SMS,PSME1,ALDH2,FH,MDH2,GSTO1,PGD,PGK1,PHGDH,KPNB1
